# Supplementary material for: Picophytoplankton dynamics in a large temperate estuary and impacts of extreme storm events
Source: Sci Rep. 2020 Dec 16;10:22026. doi: 10.1038/s41598-020-79157-6 (PMC7744581; doi:10.1038/s41598-020-79157-6)
Supplement: Supplementary file 2 — Supplementary Information 2. [file 41598_2020_79157_MOESM2_ESM.xlsx]

## Sheet: Legend_Supp_Datatable1
Supplementary datatable 1. Physical, chemical and biological data as well as calculations of biovolume and stratification index from NRE samplings.

## Sheet: complete
Cruise	Station distance downstream from NRE0 (km)	Date	Study Day	Temperature (℃)	Turbidity (NTU)	Salinity	TDN (µgN/L)	DON (µg N/L)	POC (µC/L)	PO4 (µP/L)	Nox (µgN/L)	NH4 (µgN/L)	DIN (µgN/L)	Chla (ug Chla/L)	PP (µgC/m3/h)	[strat index] ∆𝞺/depth (kg/m3/m)	PE_Syn (cells/mL)	PC_Syn (cells/mL)	PEUK (cells/mL)	Total PicoP (cells/mL)	PE_SYN Median(FSC)	PE_SYN Median(um)	PE_SYN volume/cell (um^3/cell)	PC_Syn Median (FSC)	PC_Syn Median (um)	PC_Syn Vol/Cell (um^3/cell)	PEUKMedian (FSC)	PEUKMedian (um)	PEUK Vol/cell (um^3/cell)	total PEUK Biovolume per mL (um^3/mL)	total PE_SYN Biovolume per mL (um^3/mL)	total PC_Syn Biovolume per mL (um^3 / mL)	Total PicoP Biovolume (um^3)	PE_SYN fgC/ml	PE_SYN ug C/L	PC_Syn fgC/ml	PC_Syn ug C/L	PEUK fgC/cell	PEUK ug C/L	Total PicoP ug C/L	% PC_Syn ug C to PicoP C	% PEUK to C from PicoP	% PE_SYN C to total PicoP C	% PicoP to Total POC
NRE	0	2017-07-05	0	26.97	8.6	0.05	721	399.7	405.6	41.6	274	47.3	321.3	5.515	51.8562	0.106352	1110	14100	16800	32010		0.889829	0.368721	444.33	1.11224	0.720066	1510.72	1.64602	2.33392	39209.9	409.28	10152.9	49772.1	96999.4	0.0969994	2.40624e+06	2.40624	9.29274e+06	9.29274	11.796	20.3988	78.7789	0.822309	2.90828
NRE	9	2017-07-05	0	27.3	6.9	0.05	675	387	385.85	45.5	249	39	288	4.704	42.8387	0.109807	1110	22700	18100	41910		0.889829	0.368721	258.948	1.01945	0.55446	3372.89	2.57813	8.96797	162320	409.28	12586.2	175316	96999.4	0.0969994	2.98294e+06	2.98294	3.84699e+07	38.4699	41.5498	7.17918	92.5874	0.233453	10.7684
NRE	14	2017-07-05	0	28.45	6.2	0.23	575	364.5	808.75	43.2	195	15.5	210.5	10.308	69.5567	0.148196	2933.54	128000	23200	154134	13.4605	0.896566	0.37716	132.577	0.95619	0.457521	3093.42	2.43824	7.58592	175993	1106.41	58562.8	235663	262220	0.26222	1.38794e+07	13.8794	4.17104e+07	41.7104	55.852	24.8503	74.6802	0.469491	6.90597
NRE	19	2017-07-05	0	28.81	5.7	1.22	418	296.4	1862.65	25.9	109	12.6	121.6	55.488	117.984	0.470301	1110	257000	20400	278510		0.889829	0.368721	75.0263	0.927383	0.417404	2499.84	2.14112	5.13692	104793	409.28	107273	212475	96999.4	0.0969994	2.54236e+07	25.4236	2.4836e+07	24.836	50.3566	50.4872	49.3202	0.192625	2.70349
NRE	26	2017-07-05	0	29.22	2.7	3.87	381	361.8	1269.15	20.2	UND	19.2	19.2	10.325	23.4217	0.44083	1110	1300000	30200	1331310		0.889829	0.368721	53.3374	0.916527	0.402916	1158.12	1.46953	1.66077	50155.4	409.28	523790	574355	96999.4	0.0969994	1.24138e+08	124.138	1.18868e+07	11.8868	136.122	91.1963	8.73247	0.0712591	10.7255
NRE	28	2017-07-05	0	29.01	2.2	4.83	329	314.2	1186.2	19	UND	14.8	14.8	9.256	24.5781	0.376595	1110	1120000	29500	1150610		0.889829	0.368721	42.6543	0.911179	0.395904	2310.07	2.04613	4.48312	132252	409.28	443413	576074	96999.4	0.0969994	1.05089e+08	105.089	3.13437e+07	31.3437	136.53	76.9715	22.9575	0.0710465	11.5098
NRE	36	2017-07-05	0	29.09	1.9	6.99	303	282.69	1602.45	16.5	1.41	18.9	20.31	16.342	43.0069	0.379986	1558.02	1840000	37400	1.87896e+06	15.1504	0.897412	0.378229	17.6102	0.898644	0.379788	778.753	1.27963	1.09657	41011.7	589.286	698809	740410	139661	0.139661	1.65618e+08	165.618	9.71976e+06	9.71976	175.477	94.3814	5.53905	0.0795892	10.9506
NRE	44	2017-07-05	0	28.57	2.4	8.39	325	306.6	1737.05	19.1	UND	18.4	18.4	23.604	52.2265	0.451954	1110	1500000	39400	1540510		0.889829	0.368721	16.0056	0.89784	0.37877	496.445	1.13832	0.771928	30414	409.28	568155	598979	96999.4	0.0969994	1.34653e+08	134.653	7.20811e+06	7.20811	141.958	94.854	5.07764	0.0683297	8.17236
NRE	54	2017-07-05	0	28.17	2	12.37	313	299.1	1649.1	20.5	UND	13.9	13.9	19.036	66.5074	0.286224	5879.06	1910000	39600	1.95548e+06	5.32664	0.892495	0.372045	11.2844	0.895477	0.375787	815.072	1.29781	1.14397	45301.3	2187.28	717754	765242	518384	0.518384	1.70108e+08	170.108	1.07364e+07	10.7364	181.362	93.7943	5.91986	0.285828	10.9977
NRE	63	2017-07-05	0	27.58	1.8	14.15	309	287.3	2340.85	17.4	UND	21.7	21.7	22.703	48.7405	0.465793	43866	1500000	39700	1.58357e+06	8.65708	0.894162	0.374134	9.54006	0.894604	0.374689	556.56	1.16842	0.834777	33140.6	16411.8	562034	611586	3.88959e+06	3.88959	1.33202e+08	133.202	7.85433e+06	7.85433	144.946	91.8977	5.4188	2.68348	6.19202
NRE	76	2017-07-05	0	27.67	0.7	16.92	301	279.1	888.95	8.75	UND	21.9	21.9	7.538	33.5529	0.22466	64270.3	832000	19000	915270	5.69361	0.892679	0.372275	9.19571	0.894432	0.374473	248.526	1.01423	0.545991	10373.8	23926.2	311561	345861	5.67051e+06	5.67051	7.384e+07	73.84	2.4586e+06	2.4586	81.9691	90.0827	2.99942	6.91787	9.22089
NRE	0	2017-07-17	11	28.33	12.4	0.0599999	816	300	1044.8	50.6	505	11	516	15.227	111.832	0.136159	1110	183000	57600	241710		0.889829	0.368721	324.477	1.05225	0.60972	671.765	1.22608	0.964575	55559.5	409.28	111579	167548	96999.4	0.0969994	2.64442e+07	26.4442	1.31676e+07	13.1676	39.7088	66.5953	33.1605	0.244277	3.80061
NRE	9	2017-07-17	11	28.04	9.6	0.09	746	309.9	1066.3	58.1	408	28.1	436.1	15.215	121.455	0.125272	1110	186000	40500	227610		0.889829	0.368721	200.04	0.989959	0.507727	711.178	1.24581	1.01189	40981.5	409.28	94437.2	135828	96999.4	0.0969994	2.23816e+07	22.3816	9.71262e+06	9.71262	32.1912	69.527	30.1716	0.301322	3.01897
NRE	14	2017-07-17	11	26.97	6	1.07	598	304.9	1480.95	43.4	272	21.1	293.1	42.905	193.823	0.221362	1110	245000	23200	269310		0.889829	0.368721	39.7669	0.909734	0.394023	695.562	1.23799	0.992962	23036.7	409.28	96535.7	119982	96999.4	0.0969994	2.2879e+07	22.879	5.4597e+06	5.4597	28.4357	80.4587	19.2002	0.341119	1.9201
NRE	19	2017-07-17	11	26.42	5.1	4.81	362	354.95	3539.35	69.5	UND	7.05	7.05	57.106	145.313	0.392986	1110	440000	12600	453710		0.889829	0.368721	25.9928	0.90284	0.385132	2393.32	2.08781	4.76266	60009.6	409.28	169458	229877	96999.4	0.0969994	4.01616e+07	40.1616	1.42223e+07	14.2223	54.4809	73.7169	26.1051	0.178043	1.53929
NRE	26	2017-07-17	11	26.26	3.2	7.52	347	338.58	1609.6	84.5	UND	8.42	8.42	23.44	155.588	0.150655	1110	523000	14000	538110		0.889829	0.368721	32.5519	0.906123	0.389349	1615.07	1.69825	2.56322	35885.1	409.28	203630	239924	96999.4	0.0969994	4.82602e+07	48.2602	8.50476e+06	8.50476	56.862	84.8726	14.9568	0.170587	3.53268
NRE	28	2017-07-17	11	26.08	3.2	9.81	340	323.8	1846.05	93.2	UND	16.2	16.2	22.654	134.324	0.168652	1110	645000	18700	664810		0.889829	0.368721	31.1591	0.905426	0.388451	1415.02	1.59812	2.13602	39943.5	409.28	250551	290904	96999.4	0.0969994	5.93806e+07	59.3806	9.46662e+06	9.46662	68.9442	86.1285	13.7308	0.140693	3.73469
NRE	36	2017-07-17	11	26.41	3.2	16.17	304	294.09	1589.4	117	UND	9.91	9.91	22.025	65.136	0.338139	3687.59	611000	31600	646288	71.0123	0.925374	0.414697	18.2506	0.898964	0.380194	905.31	1.34298	1.26762	40056.8	1529.23	232299	273885	362428	0.362428	5.50548e+07	55.0548	9.49346e+06	9.49346	64.9107	84.8162	14.6254	0.558349	4.08397
NRE	44	2017-07-17	11	26.46	2.9	16.59	296	284.284	1221.55	92.9	0.816	10.9	11.716	14.959	69.2824	0.215913	13724.5	893000	30500	937225	13.147	0.89641	0.376962	12.375	0.896023	0.376475	627.89	1.20412	0.913666	27866.8	5173.62	336192	369233	1.22615e+06	1.22615	7.96775e+07	79.6775	6.60443e+06	6.60443	87.5081	91.0516	7.54722	1.40118	7.1637
NRE	54	2017-07-17	11	26.8	3.1	17.2	285	275.89	1763	57.7	UND	9.11	9.11	20.78	55.6748	0.373239	37405	860000	20200	917605	9.48044	0.894574	0.374652	7.56338	0.893615	0.373447	620.259	1.2003	0.904998	18281	14013.8	321165	353459	3.32128e+06	3.32128	7.6116e+07	76.116	4.33259e+06	4.33259	83.7699	90.8632	5.17201	3.96477	4.75155
NRE	63	2017-07-17	11	26.63	3.3	17.71	278	268.13	2853.65	37	UND	9.87	9.87	22.747	72.7548	0.312653	74898.3	729000	17900	821798	7.81625	0.893741	0.373606	7.7001	0.893683	0.373533	633.253	1.2068	0.91979	16464.2	27982.5	272306	316752	6.63184e+06	6.63184	6.45364e+07	64.5364	3.90202e+06	3.90202	75.0703	85.968	5.19783	8.83418	2.63068
NRE	76	2017-07-17	11	26.52	2.9	18.27	273	264.49	1508.2	31.2	UND	8.51	8.51	10.962	59.8165	0.18326	90851.3	759000	13900	863751	8.78095	0.894224	0.374212	23.5382	0.901611	0.383562	1906.25	1.844	3.28143	45611.9	33997.7	291124	370733	8.05744e+06	8.05744	6.89963e+07	68.9963	1.081e+07	10.81	87.8638	78.5265	12.3032	9.17038	5.82574
NRE	0	2017-08-02	27	25.83	8.6	0.08	549	334.57	1572.25	19.7	208	6.43	214.43	27.631	113.901	0.242589	1110	753000	97800	851910		0.889829	0.368721	125.007	0.952401	0.452103	1046.1	1.41346	1.47784	144532	409.28	340434	485376	96999.4	0.0969994	8.06828e+07	80.6828	3.42542e+07	34.2542	115.034	70.1382	29.7774	0.0843224	7.31652
NRE	9	2017-08-02	27	25.18	6.9	2.12	479	336.56	2978.4	34.8	136	6.44	142.44	72.012	177	0.406848	1110	168000	33100	202210		0.889829	0.368721	87.204	0.933479	0.425688	587.415	1.18386	0.868319	28741.4	409.28	71515.7	100666	96999.4	0.0969994	1.69492e+07	16.9492	6.8117e+06	6.8117	23.8579	71.0423	28.5511	0.406571	0.801031
NRE	14	2017-08-02	27	25.55	3.9	4.12	408	353.24	1483.65	43.7	50.2	4.56	54.76	23.845	101.245	0.235518	1110	277000	30700	308810		0.889829	0.368721	48.3746	0.914043	0.399648	799.951	1.29024	1.12407	34509	409.28	110703	145621	96999.4	0.0969994	2.62365e+07	26.2365	8.17864e+06	8.17864	34.5122	76.0211	23.6979	0.281059	2.32617
NRE	19	2017-08-02	27	25.29	6.6	9.54	342	335.23	4737.6	112	UND	6.77	6.77	99.62	55.5191	1.79434	1110	1030000	27700	1058810		0.889829	0.368721	18.2629	0.89897	0.380202	1171.43	1.47619	1.68346	46631.9	409.28	391608	438649	96999.4	0.0969994	9.28111e+07	92.8111	1.10518e+07	11.0518	103.96	89.2759	10.6308	0.0933047	2.19436
NRE	26	2017-08-02	27	25.62	1.6	11.44	347	347	989.6	120	UND	UND	UND	5.33	25.6478	0.207815	1110	993000	25400	1019510		0.889829	0.368721	20.8903	0.900285	0.381873	960.79	1.37075	1.34789	34236.5	409.28	379200	413846	96999.4	0.0969994	8.98704e+07	89.8704	8.11406e+06	8.11406	98.0815	91.6283	8.27277	0.0988968	9.91122
NRE	28	2017-08-02	27	24.68	2.8	12.35	347	343.38	1033.95	121	UND	3.62	3.62	5.54	25.5555	0.216783	1126.19	986000	31900	1.01903e+06	9.7405	0.894704	0.374815	19.2559	0.899467	0.380833	771.094	1.2758	1.08674	34667.1	422.112	375501	410591	100041	0.100041	8.89938e+07	88.9938	8.2161e+06	8.2161	97.31	91.454	8.44322	0.102806	9.41148
NRE	36	2017-08-02	27	24.5	1.9	15.66	324	320.02	1244.9	123	UND	3.98	3.98	6.188	26.0783	0.237286	2163.63	916000	24700	942864	10.0437	0.894856	0.375006	14.693	0.897183	0.377939	824.153	1.30236	1.15603	28554	811.374	346192	375558	192296	0.192296	8.20476e+07	82.0476	6.76731e+06	6.76731	89.0072	92.1809	7.6031	0.216045	7.14975
NRE	44	2017-08-02	27	24.57	1.9	17.59	316	309.51	2249.5	114	UND	6.49	6.49	18.771	46.0179	0.407906	6599.93	838000	31400	876000	7.94782	0.893807	0.373689	12.779	0.896225	0.37673	992.465	1.38661	1.39521	43809.6	2466.32	315700	361976	584517	0.584517	7.48208e+07	74.8208	1.03829e+07	10.3829	85.7882	87.2157	12.1029	0.681349	3.81366
NRE	54	2017-08-02	27	24.41	1.6	19.58	290	285.85	1649.8	80.1	UND	4.15	4.15	9.973	24.1425	0.41309	19819.2	818000	16700	854519	6.8901	0.893278	0.373025	14.1482	0.896911	0.377595	968.963	1.37484	1.36	22712	7393.06	308873	338978	1.75215e+06	1.75215	7.32028e+07	73.2028	5.38274e+06	5.38274	80.3377	91.1189	6.70014	2.18099	4.86954
NRE	63	2017-08-02	27	24.56	1.8	20.1	283	278.68	1530.6	64	UND	4.32	4.32	8.958	32.1798	0.278374	46338.6	757000	18800	822139	6.34633	0.893005	0.372684	13.5099	0.896591	0.377191	1139.07	1.45999	1.62865	30618.7	17269.7	285534	333422	4.09291e+06	4.09291	6.76715e+07	67.6715	7.25663e+06	7.25663	79.0211	85.6373	9.18316	5.17952	5.16275
NRE	76	2017-08-02	27	24.18	2.2	20.58	305	300.18	3690.4	43.1	UND	4.82	4.82	21.555	29.1537	0.739357	77406.5	612000	14500	703906	6.01123	0.892838	0.372474	14.8585	0.897266	0.378044	797.461	1.289	1.12082	16251.9	28831.9	231363	276447	6.83316e+06	6.83316	5.4833e+07	54.833	3.8517e+06	3.8517	65.5179	83.6917	5.87885	10.4295	1.77536
NRE	0	2017-08-21	46	27.03	20.4	0.05	823	407.8	464.35	61.8	368	47.2	415.2	3	29.1347	0.10297	1110	1110	14400	16620		0.889829	0.368721		0.889829	0.368721	766.54	1.27352	1.08093	15565.4	409.28	409.28	16383.9	96999.4	0.0969994	96999.4	0.0969994	3.68899e+06	3.68899	3.88299	2.49806	95.0039	2.49806	0.836221
NRE	9	2017-08-21	46	27.75	10	0.07	823	365.5	414.35	68.7	422	35.5	457.5	6.338	41.7446	0.151828	1110	217000	39000	257110		0.889829	0.368721	282.204	1.03109	0.573672	905.187	1.34292	1.26745	49430.4	409.28	124487	174326	96999.4	0.0969994	2.95034e+07	29.5034	1.1715e+07	11.715	41.3154	71.4101	28.3551	0.234778	9.97113
NRE	14	2017-08-21	46	28.01	6.7	0.38	732	336.2	859.5	66.9	385	10.8	395.8	16.74	65.274	0.256457	1110	161000	39700	201810		0.889829	0.368721	168.779	0.974311	0.484029	1239.81	1.51041	1.80329	71590.8	409.28	77928.7	149929	96999.4	0.0969994	1.84691e+07	18.4691	1.6967e+07	16.967	35.5331	51.9771	47.7499	0.272983	4.13416
NRE	19	2017-08-21	46	27.78	4.5	2.17	396	272.6	1263.9	61	112	11.4	123.4	20.182	57.0948	0.353482	1110	395000	31500	427610		0.889829	0.368721	160.861	0.970348	0.478146	624.109	1.20223	0.909364	28645	409.28	188868	217922	96999.4	0.0969994	4.47617e+07	44.7617	6.78885e+06	6.78885	51.6475	86.6676	13.1446	0.18781	4.08636
NRE	26	2017-08-21	46	27.27	1.4	7.81	352	345.64	1374	71.4	UND	6.36	6.36	15.253	41.4193	0.368258	1110	974000	58700	1033810		0.889829	0.368721	18.3143	0.898996	0.380235	1767.47	1.77454	2.92439	171662	409.28	370349	542420	96999.4	0.0969994	8.77726e+07	87.7726	4.06838e+07	40.6838	128.553	68.2771	31.6474	0.0754545	9.35615
NRE	28	2017-08-21	46	27.24	1.2	8.72	338	333.14	1296.85	77.4	UND	4.86	4.86	10.356	30.629	0.338111	2284.04	998000	64800	1.06508e+06	16.9688	0.898323	0.379381	23.7653	0.901725	0.383707	1518.23	1.64978	2.34994	152276	866.521	382940	536083	205366	0.205366	9.07568e+07	90.7568	3.60894e+07	36.0894	127.052	71.433	28.4053	0.16164	9.79694
NRE	36	2017-08-21	46	26.74	1.3	13.69	323	319.22	1750.65	87.2	UND	3.78	3.78	13.343	30.9304	0.431388	12922.7	1120000	66200	1.19912e+06	7.87895	0.893773	0.373645	37.6761	0.908688	0.392665	1010.11	1.39544	1.42203	94138.6	4828.5	439785	538752	1.14435e+06	1.14435	1.04229e+08	104.229	2.23108e+07	22.3108	127.684	81.6303	17.4735	0.896238	7.29353
NRE	44	2017-08-21	46	26.93	1.6	15.6	316	309.96	2297.85	75.5	UND	6.04	6.04	19.605	38.6965	0.506635	46742.5	1310000	87900	1.44464e+06	7.22417	0.893445	0.373234	29.6173	0.904654	0.387459	1147.94	1.46443	1.64355	144468	17445.9	507571	669485	4.13468e+06	4.13468	1.20294e+08	120.294	3.42389e+07	34.2389	158.668	75.8152	21.579	2.60587	6.90506
NRE	54	2017-08-21	46	26.63	1.8	16.72	306	300.33	4021.5	62.2	UND	5.67	5.67	52.416	42.3211	1.23853	62092.9	1160000	64500	1.28659e+06	6.93224	0.893299	0.373051	24.5198	0.902102	0.38419	944.582	1.36264	1.3241	85404.6	23163.8	445660	554228	5.48983e+06	5.48983	1.05621e+08	105.621	2.02409e+07	20.2409	131.352	80.4109	15.4096	4.17948	3.26625
NRE	63	2017-08-21	46	26.85	1.3	18.07	294	288.16	2658.55	49.9	UND	5.84	5.84	25.523	36.5324	0.698641	131593	1180000	41300	1.35289e+06	6.36895	0.893017	0.372698	20.3928	0.900036	0.381556	1062.49	1.42166	1.50371	62103.2	49044.4	450236	561384	1.16235e+07	11.6235	1.06706e+08	106.706	1.47185e+07	14.7185	133.048	80.2011	11.0625	8.73634	5.00453
NRE	76	2017-08-21	46	26.41	0.9	19.54	283	276.15	1351.3	32.8	UND	6.85	6.85	12.329	33.6509	0.36638	160624	1080000	30600	1.27122e+06	6.2641	0.892964	0.372632	17.825	0.898751	0.379924	904.624	1.34264	1.26665	38759.4	59853.8	410318	508931	1.41853e+07	14.1853	9.72454e+07	97.2454	9.18599e+06	9.18599	120.617	80.6235	7.61585	11.7607	8.92597
NRE	0	2017-09-05	61	25.33	13.7	0.05	990	426.6	512.2	66.5	517	46.4	563.4	1.707	11.2091	0.152287	1110	6300	3880	11290		0.889829	0.368721	311.441	1.04572	0.598447	1294.08	1.53758	1.90236	7381.17	409.28	3770.22	11560.7	96999.4	0.0969994	893541	0.893541	1.74934e+06	1.74934	2.73988	32.6125	63.8473	3.54028	0.534923
NRE	9	2017-09-05	61	24.89	12.8	0.05	918	454.2	567.05	67.2	417	46.8	463.8	1.198	6.60287	0.181436	2224.92	5840	3870	11934.9	38.6372	0.909169	0.393289	110.823	0.945302	0.442068	1230.55	1.50578	1.78675	6914.72	875.035	2581.68	10371.4	207383	0.207383	611858	0.611858	1.63879e+06	1.63879	2.45803	24.8922	66.6708	8.43697	0.433477
NRE	14	2017-09-05	61	26.12	4.2	0.8	811	459.9	446.3	70.7	269	82.1	351.1	7.744	79.3923	0.097541	1110	16800	8450	26360		0.889829	0.368721	57.3432	0.918532	0.405566	1063.74	1.42228	1.5057	12723.2	409.28	6813.5	19945.9	96999.4	0.0969994	1.6148e+06	1.6148	3.01539e+06	3.01539	4.72719	34.1598	63.7882	2.05195	1.0592
NRE	19	2017-09-05	61	26.5	3.3	1.67	652	403.3	1208.15	60.7	224	24.7	248.7	25.7237	116.903	0.220043	1110	61400	24400	86910		0.889829	0.368721	51.2682	0.915491	0.401551	1087.61	1.43423	1.54396	37672.7	409.28	24655.2	62737.2	96999.4	0.0969994	5.84329e+06	5.84329	8.92843e+06	8.92843	14.8687	39.2992	60.0484	0.652372	1.2307
NRE	26	2017-09-05	61	27.16	2.3	4.99	413	352.4	1064.05	54.6	47	13.6	60.6	27.839	163.008	0.170783	2348.16	204000	39000	245348	50.8334	0.915273	0.401265	73.4043	0.926571	0.416308	1386.82	1.584	2.07991	81116.6	942.233	84926.9	166986	223309	0.223309	2.01277e+07	20.1277	1.92246e+07	19.2246	39.5756	50.8588	48.577	0.56426	3.71934
NRE	28	2017-09-05	61	27.03	2.5	5.94	439	413.86	1793.2	62.6	15.3	9.84	25.14	36.982	219.875	0.168196	1110	255000	45100	301210		0.889829	0.368721	59.1184	0.919421	0.406744	1258.57	1.51981	1.83715	82855.4	409.28	103720	186984	96999.4	0.0969994	2.45816e+07	24.5816	1.96367e+07	19.6367	44.3153	55.4697	44.3114	0.218885	2.4713
NRE	36	2017-09-05	61	26.32	1.3	10.47	355	345.32	1877.25	67.4	UND	9.68	9.68	16.668	76.8364	0.216929	10389.4	1050000	65400	1.12579e+06	8.42066	0.894044	0.373985	20.586	0.900133	0.381679	745.569	1.26302	1.05442	68959	3885.5	400763	473608	920864	0.920864	9.49809e+07	94.9809	1.63433e+07	16.3433	112.245	84.6192	14.5604	0.820405	5.97923
NRE	44	2017-09-05	61	26.56	1.7	11.27	355	344.1	2491.9	65	UND	10.9	10.9	28.051	76.0881	0.368665	15326.6	1080000	55900	1.15123e+06	7.43695	0.893551	0.373368	18.5898	0.899134	0.38041	699.646	1.24004	0.997889	55782	5722.47	410842	472347	1.35623e+06	1.35623	9.73697e+07	97.3697	1.32203e+07	13.2203	111.946	86.979	11.8095	1.2115	4.4924
NRE	54	2017-09-05	61	26.56	1.3	13.61	307	297.8	2928.75	51.3	UND	9.2	9.2	27.703	74.9045	0.369844	36167.6	1160000	52300	1.24847e+06	7.22828	0.893447	0.373237	15.0322	0.897353	0.378154	803.702	1.29212	1.12899	59046.1	13499.1	438659	511204	3.19929e+06	3.19929	1.03962e+08	103.962	1.39939e+07	13.9939	121.155	85.8089	11.5504	2.64065	4.13676
NRE	63	2017-09-05	61	26.66	1.4	16.36	312	306.75	2177.4	43.5	UND	5.25	5.25	17.894	58.8083	0.304277	73559.6	1050000	43900	1.16746e+06	6.18701	0.892926	0.372584	12.9291	0.8963	0.376825	961.028	1.37087	1.34825	59188	27407.1	395666	482261	6.49549e+06	6.49549	9.37728e+07	93.7728	1.40275e+07	14.0275	114.296	82.0439	12.273	5.68305	5.24919
NRE	76	2017-09-05	61	26.36	1.3	18.3	299	293.42	1970.9	30.7	UND	5.58	5.58	13.987	37.6033	0.371962	119837	960000	36200	1.11604e+06	6.2014	0.892933	0.372593	11.7521	0.895711	0.376082	809.538	1.29504	1.13666	41147.2	44650.6	361039	446837	1.05822e+07	10.5822	8.55662e+07	85.5662	9.75188e+06	9.75188	105.9	80.7988	9.20855	9.9926	5.37319
NRE	0	2017-09-20	76	25.25	8.7	0.0599999	1000	393.3	294.25	52	557	49.7	606.7	1.519	11.346	0.13388	5727.76	1110	5310	12147.8	498.397	1.1393	0.773917		0.889829	0.368721	736.148	1.25831	1.04265	5536.48	4432.81	409.28	10378.6	1.05058e+06	1.05058	96999.4	0.0969994	1.31215e+06	1.31215	2.45972	3.94351	53.3453	42.7112	0.835929
NRE	9	2017-09-20	76	25.26	4.6	0.81	873	380.2	279	56	424	68.8	492.8	1.945	16.5425	0.117576	11123.8	11900	1650	24673.8	431.585	1.10586	0.707746	244.534	1.01223	0.542771	683.59	1.232	0.978612	1614.71	7872.84	6458.98	15946.5	1.86586e+06	1.86586	1.53078e+06	1.53078	382686	0.382686	3.77933	40.504	10.1258	49.3703	1.3546
NRE	14	2017-09-20	76	25.91	9.6	4.85	471	325.24	2142.8	52.8	138	7.76	145.76	24.087	67.9937	0.354253	16554.6	63300	18200	98054.6	335.842	1.05793	0.619662	48.1546	0.913933	0.399504	1810.71	1.79618	3.0327	55195.2	10258.3	25288.6	90742	2.43121e+06	2.43121	5.9934e+06	5.9934	1.30813e+07	13.0813	21.5059	27.8687	60.8265	11.3048	1.00363
NRE	19	2017-09-20	76	25.36	5.6	5.93	526	364.81	6139.75	73.7	154	7.19	161.19	121.257	110.248	1.09986	7788.44	79700	23000	110488	832.631	1.3066	1.16737	56.5568	0.918138	0.405045	1325.48	1.5533	1.96129	45109.7	9092	32282.1	86483.7	2.1548e+06	2.1548	7.65085e+06	7.65085	1.0691e+07	10.691	20.4966	37.3273	52.1597	10.513	0.333835
NRE	26	2017-09-20	76	25.33	3.2	7.85	447	383.5	1594.1	51.5	53.2	10.3	63.5	25.272	108.62	0.232664	6885.13	208000	25700	240585	544.422	1.16234	0.821821	48.2492	0.91398	0.399566	2162.46	1.97225	4.0148	103180	5658.34	83109.7	191948	1.34103e+06	1.34103	1.9697e+07	19.697	2.44538e+07	24.4538	45.4918	43.2979	53.7542	2.94785	2.85376
NRE	28	2017-09-20	76	25.36	2.6	8.11	409	364.82	1557.35	43.4	35.1	9.08	44.18	26.739	121.011	0.220963	5313.98	242000	34000	281314	537.946	1.1591	0.814965	46.8934	0.913301	0.398677	2235.49	2.0088	4.2422	144235	4330.71	96479.7	245045	1.02638e+06	1.02638	2.28657e+07	22.8657	3.41836e+07	34.1836	58.0757	39.3722	58.8605	1.76731	3.72914
NRE	36	2017-09-20	76	25.14	1.5	10.8	339	333.19	1680.3	21.2	UND	5.81	5.81	23.247	68.9454	0.33718	25326.4	1170000	84200	1.27953e+06	9.39821	0.894533	0.3746	9.51128	0.89459	0.374671	2003.9	1.89288	3.54934	298854	9487.27	438365	746707	2.24848e+06	2.24848	1.03893e+08	103.893	7.08285e+07	70.8285	176.97	58.7064	40.023	1.27055	10.532
NRE	44	2017-09-20	76	25.12	1.4	9.9	378	371.29	1388.2	19.7	UND	6.71	6.71	16.198	49.6631	0.326158	15029	1340000	66200	1.42123e+06	163.351	0.971594	0.479991	10.1177	0.894893	0.375053	1593.7	1.68755	2.51508	166498	7213.77	502570	676282	1.70966e+06	1.70966	1.19109e+08	119.109	3.94601e+07	39.4601	160.279	74.3137	24.6196	1.06668	11.5458
NRE	54	2017-09-20	76	24.89	20.5	14.46	333	328.35	1184.7	17.4	UND	4.65	4.65	14.87	44.1174	0.337055	70358.2	1050000	66800	1.18716e+06	10.2925	0.894981	0.375163	7.87073	0.893769	0.37364	1093.58	1.43722	1.55363	103782	26395.7	392322	522500	6.25579e+06	6.25579	9.29804e+07	92.9804	2.45964e+07	24.5964	123.833	75.0855	19.8627	5.05181	10.4527
NRE	63	2017-09-20	76	24.91	0.8	12.61	343	335.74	1039.2	16.5	UND	7.26	7.26	10.692	41.7832	0.255892	65443	1350000	72300	1.48774e+06	9.52567	0.894597	0.37468	7.6302	0.893648	0.373489	1008.36	1.39457	1.41937	102620	24520.2	504210	631351	5.81128e+06	5.81128	1.19498e+08	119.498	2.4321e+07	24.321	149.63	79.8621	16.2541	3.88376	14.3986
NRE	76	2017-09-20	76	24.51	0.9	17.88	279	279	1181.15	13.3	UND	UND	UND	12.172	38.4953	0.316195	133643	919000	61700	1.11434e+06	7.93035	0.893798	0.373678	11.1601	0.895415	0.375709	994.445	1.3876	1.3982	86269.1	49939.3	345276	481485	1.18356e+07	11.8356	8.18305e+07	81.8305	2.04458e+07	20.4458	114.112	71.7108	17.9173	10.3719	9.66109
NRE	0	2017-10-02	88	21.29	6.2	0.09	836	380.7	633.9	45.9	432	23.3	455.3	6.051	41.9286	0.144317	1110	1110	15331.7	17551.7		0.889829	0.368721		0.889829	0.368721	1487.72	1.63451	2.28528	35037.1	409.28	409.28	35855.7	96999.4	0.0969994	96999.4	0.0969994	8.3038e+06	8.3038	8.4978	1.14147	97.7171	1.14147	1.34056
NRE	9	2017-10-02	88	20.83	3.4	3.26	762	431	401.1	46.5	196	135	331	2.146	13.8297	0.155173	1110	9080	1488.61	11678.6		0.889829	0.368721	45.3782	0.912543	0.397684	1167.57	1.47426	1.67687	2496.2	409.28	3610.97	6516.45	96999.4	0.0969994	855800	0.8558	591598	0.591598	1.5444	55.4132	38.3061	6.28073	0.385041
NRE	14	2017-10-02	88	20.63	3.1	8.07	495	403.4	3664.95	24.7	79.5	12.1	91.6	56.134	120.227	0.466899	1110	70200	19581.8	90891.8		0.889829	0.368721	59.2068	0.919465	0.406803	2031.74	1.90682	3.62831	71048.8	409.28	28557.5	100016	96999.4	0.0969994	6.76814e+06	6.76814	1.68386e+07	16.8386	23.7037	28.5531	71.0377	0.409216	0.646768
NRE	19	2017-10-02	88	20.35	3.2	9.5	422	405.63	1871.7	18.3	4.37	12	16.37	26.398	135.202	0.195249	1110	283000	49263.6	333374		0.889829	0.368721	55.8311	0.917775	0.404564	2099.55	1.94076	3.82554	188460	409.28	114492	303361	96999.4	0.0969994	2.71345e+07	27.1345	4.46651e+07	44.6651	71.8966	37.741	62.1241	0.134915	3.84124
NRE	26	2017-10-02	88	19.81	3.1	11.91	356	348.93	1647.35	16.9	UND	7.07	7.07	14.738	53.511	0.27542	18040.4	1120000	71109.2	1.20915e+06	15.615	0.897645	0.378523	14.2191	0.896946	0.37764	1002.53	1.39165	1.41047	100298	6828.7	422956	530083	1.6184e+06	1.6184	1.00241e+08	100.241	2.37705e+07	23.7705	125.63	79.7906	18.9211	1.28823	7.62616
NRE	28	2017-10-02	88	19.78	2.9	12.14	332	325.16	1446.55	16	UND	6.84	6.84	13.862	49.7483	0.278643	21639.4	1240000	85251.7	1.34689e+06	14.9705	0.897322	0.378115	12.8314	0.896252	0.376763	1040.87	1.41084	1.46964	125289	8182.18	467186	600657	1.93918e+06	1.93918	1.10723e+08	110.723	2.96935e+07	29.6935	142.356	77.7791	20.8587	1.3622	9.84106
NRE	36	2017-10-02	88	20.26	2.2	13.18	343	333.69	1495.65	12.5	UND	9.31	9.31	14.494	46.7756	0.309863	69644.4	1990000	99468.5	2.15911e+06	11.1045	0.895387	0.375674	10.9606	0.895315	0.375583	735.35	1.25791	1.04166	103612	26163.6	747411	877187	6.20077e+06	6.20077	1.77136e+08	177.136	2.45561e+07	24.5561	207.893	85.2054	11.8119	2.98267	13.8999
NRE	44	2017-10-02	88	19.94	2.8	13.43	361	352.88	1743.75	12.8	UND	8.12	8.12	17.377	66.4045	0.261684	43060.9	1190000	56940.9	1.29e+06	10.7304	0.8952	0.375438	10.275	0.894972	0.375152	808.664	1.29461	1.13551	64657	16166.7	446430	527254	3.83151e+06	3.83151	1.05804e+08	105.804	1.53237e+07	15.3237	124.959	84.6708	12.263	3.06621	7.16612
NRE	54	2017-10-02	88	19.9	2.9	14.45	344	335.02	1453.45	21	UND	8.98	8.98	12.364	54.2572	0.227877	63988.2	1150000	58408.9	1.2724e+06	9.69219	0.89468	0.374785	9.21524	0.894442	0.374485	727.125	1.25379	1.03147	60246.7	23981.8	430658	514886	5.68368e+06	5.68368	1.02066e+08	102.066	1.42785e+07	14.2785	122.028	83.6413	11.701	4.65769	8.39575
NRE	63	2017-10-02	88	20.17	4	15.05	351	344.37	2338.65	15.8	UND	6.63	6.63	27.254	78.255	0.348272	70722.9	1440000	63629.5	1.57435e+06	13.0637	0.896368	0.37691	10.1568	0.894913	0.375077	869.253	1.32493	1.2172	77449.6	26656.1	540111	644217	6.3175e+06	6.3175	1.28006e+08	128.006	1.83556e+07	18.3556	152.679	83.84	12.0223	4.13776	6.52853
NRE	76	2017-10-02	88	20.09	4.8	17.81	314	305.2	1338.55	0	UND	8.8	8.8	12.044	71.0725	0.169461	74481.2	483000	46451.7	603933	13.4194	0.896546	0.377134	18.3534	0.899016	0.38026	876.067	1.32834	1.22662	2784.43	28089.4	183665	214539	6.65719e+06	6.65719	4.35287e+07	43.5287	659911	0.659911	50.8458	85.6092	1.29787	13.0929	3.79857
NRE	0	2017-10-19	105	18.84	7.8	0.08	899	366.8	478.75	81	494	38.2	532.2	2.512	19.842	0.1266	1110	1110	2270	4490		0.889829	0.368721		0.889829	0.368721	893.935	1.33729	1.25157	4117.65	409.28	409.28	4936.21	96999.4	0.0969994	96999.4	0.0969994	975883	0.975883	1.16988	8.29138	83.4172	8.29138	0.244362
NRE	9	2017-10-19	105	19.18	4.7	2.38	870	423.1	466.6	67.1	366	80.9	446.9	2.664	15.2548	0.174633	1110	1110	3290	5510		0.889829	0.368721		0.889829	0.368721	2581.61	2.18205	5.4372	58721.7	409.28	409.28	59540.3	96999.4	0.0969994	96999.4	0.0969994	1.3917e+07	13.917	14.111	0.687401	98.6252	0.687401	3.02423
NRE	14	2017-10-19	105	19.27	7.5	4.74	740	348.9	818.7	54	319	72.1	391.1	8.946	31.7817	0.281483	1110	18700	10800	30610		0.889829	0.368721	25.6608	0.902673	0.38492	1415.6	1.59841	2.13718	31844	409.28	7198	39451.2	96999.4	0.0969994	1.70593e+06	1.70593	7.54702e+06	7.54702	9.34995	18.2453	80.7173	1.03743	1.14205
NRE	19	2017-10-19	105	18.18	2.7	7.53	454	291.09	1202.9	29.1	157	5.91	162.91	16.863	35.6069	0.473588	1481.84	55500	14900	71881.8	651.658	1.21602	0.941015	32.3248	0.906009	0.389203	2218.2	2.00015	4.18762	146148	1394.43	21600.8	169143	330481	0.330481	5.11938e+06	5.11938	3.4637e+07	34.637	40.0869	12.7707	86.4049	0.824411	3.33252
NRE	26	2017-10-19	105	17.31	2.2	10.01	415	328.38	663.65	16.6	79.5	7.12	86.62	5.841	30.987	0.188499	2153.14	213000	34900	250053	805.593	1.29307	1.13147	42.4836	0.911094	0.395793	1699.14	1.74034	2.75853	158615	2436.21	84303.9	245355	577382	0.577382	1.998e+07	19.98	3.75918e+07	37.5918	58.1492	34.3599	64.6472	0.992931	8.76203
NRE	28	2017-10-19	105	17.75	2.3	12.47	342	318.68	1269.45	12.1	16.9	6.42	23.32	15.343	62.4922	0.245519	20376.9	572000	57500	649877	17.786	0.898732	0.379899	28.1268	0.903908	0.386501	1233.42	1.50722	1.79187	110558	7741.15	221079	339378	1.83465e+06	1.83465	5.23956e+07	52.3956	2.62023e+07	26.2023	80.4326	65.1423	32.5767	2.28098	6.33602
NRE	36	2017-10-19	105	17.59	1.6	12.96	339	333.41	1432.85	UND	UND	5.59	5.59	13.578	47.7907	0.284114	24618	702000	61700	788318	16.9482	0.898312	0.379368	20.4935	0.900087	0.38162	1071.35	1.42609	1.51782	127194	9339.27	267898	404430	2.21341e+06	2.21341	6.34917e+07	63.4917	3.01449e+07	30.1449	95.85	66.2407	31.4501	2.30924	6.68947
NRE	44	2017-10-19	105	17.77	2.2	13.25	324	319.04	2272.1	UND	UND	4.96	4.96	37.636	76.7878	0.49013	41384	1330000	83800	1.45518e+06	17.8148	0.898746	0.379918	20.3311	0.900006	0.381517	764.643	1.27257	1.07851	68161.9	15722.5	507418	591302	3.72623e+06	3.72623	1.20258e+08	120.258	1.61544e+07	16.1544	140.139	85.8136	11.5274	2.65896	6.1678
NRE	54	2017-10-19	105	17.85	1.3	14.11	334	326.18	1349.15	UND	UND	7.82	7.82	14.401	46.1595	0.311983	46935.7	887000	63200	997136	15.3961	0.897535	0.378384	14.3425	0.897008	0.377718	598.679	1.1895	0.880784	58396	17759.7	335036	411191	4.20905e+06	4.20905	7.94034e+07	79.4034	1.38399e+07	13.8399	97.4523	81.4792	14.2017	4.31909	7.22324
NRE	63	2017-10-19	105	18.36	1.6	16.6	258	253.29	1159.25	2.2	UND	4.71	4.71	12.432	54.3365	0.228797	57578.5	540000	66300	663878	16.4908	0.898083	0.379078	22.2276	0.900955	0.382726	670.235	1.22532	0.962769	58151.3	21826.7	206672	286650	5.17293e+06	5.17293	4.89812e+07	48.9812	1.37818e+07	13.7818	67.936	72.0991	20.2865	7.61442	5.86034
NRE	76	2017-10-19	105	17.89	2.1	17.77	268	263.5	1007.55	UND	UND	4.5	4.5	13.136	64.1353	0.204817	52437.5	350000	60400	462838	21.8658	0.900774	0.382495	37.8488	0.908774	0.392777	1003.04	1.3919	1.41125	1566.48	20057.1	137472	159096	4.75353e+06	4.75353	3.25809e+07	32.5809	371257	0.371257	37.7056	86.4084	0.984619	12.6069	3.74231
NRE	0	2017-11-06	150	18.49	9.4	0.07	945	356.9	269.65	57.7	554	34.1	588.1	0.957	3.67672	0.260287	1110	1110	1110	3330		0.889829	0.368721		0.889829	0.368721		0.889829	0.368721	409.28	409.28	409.28	1227.84	96999.4	0.0969994	96999.4	0.0969994	96999.4	0.0969994	0.290998	33.3333	33.3333	33.3333	0.107917
NRE	9	2017-11-06	150	18.3	6.5	0.71	943	356.4	311.4	60.7	528	58.6	586.6	1.334	4.20796	0.317018	1110	1110	1110	3330		0.889829	0.368721		0.889829	0.368721		0.889829	0.368721	409.28	409.28	409.28	1227.84	96999.4	0.0969994	96999.4	0.0969994	96999.4	0.0969994	0.290998	33.3333	33.3333	33.3333	0.0934484
NRE	14	2017-11-06	150	19.43	3.5	3.15	786	355.2	499.15	44.4	351	79.8	430.8	4.793	10.3356	0.463736	1110	18400	2240.69	21750.7		0.889829	0.368721	90.5982	0.935178	0.428017	2578.25	2.18037	5.42464	12154.9	409.28	7875.51	20439.7	96999.4	0.0969994	1.8665e+06	1.8665	2.88072e+06	2.88072	4.84421	38.5304	59.4672	2.00238	0.970493
NRE	19	2017-11-06	150	21.47	3.5	3.93	619	366.8	1368.45	25.9	242	10.2	252.2	17.511	44.864	0.390313	1110	76200	13492.7	90802.7		0.889829	0.368721	82.2299	0.930989	0.422291	1637.77	1.70962	2.61502	35283.7	409.28	32178.6	67871.6	96999.4	0.0969994	7.62633e+06	7.62633	8.36223e+06	8.36223	16.0856	47.411	51.986	0.603022	1.17546
NRE	26	2017-11-06	150	19.49	2.6	7.43	472	361.72	1364.3	12.4	102	8.28	110.28	20.398	48.2798	0.422496	8673.86	326000	38132.3	372806	68.0704	0.923902	0.41272	47.431	0.91357	0.399029	1084.2	1.43253	1.53846	58665	3579.88	130083	192328	848431	0.848431	3.08298e+07	30.8298	1.39036e+07	13.9036	45.5818	67.6361	30.5025	1.86134	3.34104
NRE	28	2017-11-06	150	19.72	2.3	7.7	456	371.41	1347.25	10.2	74.7	9.89	84.59	23.558	64.1658	0.367143	15047.3	428000	44653.5	487701	47.5214	0.913616	0.399088	35.7303	0.907714	0.391404	1212.81	1.4969	1.75532	78381.2	6005.19	167521	251907	1.42323e+06	1.42323	3.97024e+07	39.7024	1.85763e+07	18.5763	59.702	66.501	31.1151	2.38389	4.4314
NRE	36	2017-11-06	150	20.37	0.8	10.83	333	323	1155.7	UND	UND	10	10	10.287	25.6279	0.401398	112724	826000	72913.7	1.01164e+06	16.7087	0.898192	0.379216	15.5246	0.8976	0.378466	449.439	1.1148	0.725044	52865.7	42746.8	312613	408225	1.0131e+07	10.131	7.40892e+07	74.0892	1.25292e+07	12.5292	96.7493	76.5785	12.9501	10.4714	8.37149
NRE	44	2017-11-06	150	20.36	1.3	8.28	383	375.21	1425.75	UND	UND	7.79	7.79	15.551	37.3524	0.416332	58028.2	727000	53648.2	838676	19.8521	0.899766	0.381212	18.0419	0.89886	0.380062	640.693	1.21053	0.928331	49803.3	22121.1	276305	348229	5.24269e+06	5.24269	6.54843e+07	65.4843	1.18034e+07	11.8034	82.5303	79.3457	14.3019	6.35244	5.78856
NRE	54	2017-11-06	150	20.3	0.6	13.32	382	368.9	1344.1	UND	UND	13.1	13.1	13.185	30.9131	0.426519	221439	825000	89357.2	1.1358e+06	11.2228	0.895446	0.375748	9.89469	0.894782	0.374912	331.697	1.05586	0.616024	55046.1	83205.3	309303	447554	1.97197e+07	19.7197	7.33047e+07	73.3047	1.30459e+07	13.0459	106.07	69.1095	12.2993	18.5911	7.89155
NRE	63	2017-11-06	150	19.38	0.2	16.56	340	333.27	830.5	UND	UND	6.73	6.73	6.415	20.5842	0.311647	304519	492000	65281	861800	9.19982	0.894434	0.374475	11.9423	0.895807	0.376202	371.042	1.07555	0.651141	42507.2	114035	185091	341633	2.70263e+07	27.0263	4.38667e+07	43.8667	1.00742e+07	10.0742	80.9671	54.1783	12.4423	33.3793	9.7492
NRE	76	2017-11-06	150	19.58	0.4	18.55	317	310.32	749	UND	UND	6.68	6.68	4.327	16.23	0.266605	406448	503000	47481.5	956929	8.63344	0.89415	0.374119	16.8917	0.898284	0.379332	220.638	1.00027	0.523757	24868.7	152060	190804	367733	3.60382e+07	36.0382	4.52205e+07	45.2205	5.89389e+06	5.89389	87.1526	51.8866	6.76272	41.3507	11.6359
NRE	0	2017-12-04	178	11.88	4.9	0.7	973	384	61.2	35.8	538	50.9	588.9	1.106	4.24867	0.260317	1110	1110	2168.09	4388.09		0.889829	0.368721		0.889829	0.368721	1642.99	1.71223	2.62703	5695.63	409.28	409.28	6514.19	96999.4	0.0969994	96999.4	0.0969994	1.34986e+06	1.34986	1.54386	6.2829	87.4342	6.2829	2.52265
NRE	9	2017-12-04	178	13.6	3.1	3.83	860	396	133.55	37.7	371	93.2	464.2	3.928	26.609	0.147619	1110	1900.84	2201.07	5211.91		0.889829	0.368721	209.013	0.99445	0.514669	1870.23	1.82598	3.18613	7012.89	409.28	978.303	8400.47	96999.4	0.0969994	231858	0.231858	1.66205e+06	1.66205	1.99091	11.6458	83.4821	4.87211	1.49076
NRE	14	2017-12-04	178	13.23	3.2	7.62	477	314	3337.25	9.01	154	9.4	163.4	51.279	376.544	0.136183	7505.11	13609.2	12074.9	33189.2	228.747	1.00433	0.530158	198.714	0.989295	0.506706	3511.96	2.64774	9.71418	117297	3978.89	6895.88	128172	942997	0.942997	1.63432e+06	1.63432	2.77995e+07	27.7995	30.3768	5.38016	91.5155	3.10433	0.910235
NRE	19	2017-12-04	178	14.17	2.2	12.36	343	335	2241.75	UND	UND	8.21	8.21	23.067	71.2681	0.323665	103505	66846.3	45498.2	215849	103.576	0.941674	0.436998	148.475	0.964148	0.46904	1610.85	1.69614	2.55368	116188	45231.5	31353.5	192773	1.07199e+07	10.7199	7.43079e+06	7.43079	2.75365e+07	27.5365	45.6871	16.2645	60.2718	23.4636	2.03801
NRE	26	2017-12-04	178	13.46	1.1	11.96	350	342	1196.8	UND	UND	7.96	7.96	14.636	56.1548	0.260637	105072	67646.2	45431	218149	89.9907	0.934874	0.4276	150.012	0.964917	0.470163	3481.89	2.63269	9.54944	433841	44928.7	31804.8	510575	1.06481e+07	10.6481	7.53773e+06	7.53773	1.0282e+08	102.82	121.006	6.22921	84.9712	8.79963	10.1108
NRE	28	2017-12-04	178	13.42	0.9	11.12	323	312	1076.6	UND	UND	11.1	11.1	11.235	40.1349	0.279931	113829	66669.5	42989.7	223488	84.7196	0.932235	0.423989	157.789	0.96881	0.475877	3625.69	2.70467	10.3543	445130	48262.3	31726.4	525119	1.14382e+07	11.4382	7.51916e+06	7.51916	1.05496e+08	105.496	124.453	6.04177	84.7675	9.19074	11.5598
NRE	36	2017-12-04	178	13.02	0.5	11.24	361	352	776.1	UND	UND	8.52	8.52	5.918	24.7671	0.238946	152201	46230.8	24916.6	223349	60.4731	0.920099	0.407645	142.655	0.961235	0.464801	3213.5	2.49835	8.16087	203341	62044	21488.1	286873	1.47044e+07	14.7044	5.09268e+06	5.09268	4.81918e+07	48.1918	67.9889	7.49045	70.8819	21.6277	8.76033
NRE	44	2017-12-04	178	13.31	0.5	12.32	338	328	771.05	UND	UND	9.52	9.52	6.246	28.6621	0.217918	141095	46231.1	25984.2	213310	56.2176	0.917969	0.40482	149.941	0.964882	0.470111	2913.01	2.34794	6.77387	176013	57118.1	21733.8	254865	1.3537e+07	13.537	5.15091e+06	5.15091	4.17152e+07	41.7152	60.4031	8.52755	69.0614	22.4111	7.83387
NRE	54	2017-12-04	178	13.03	0.5	15.37	344	337	692.25	UND	UND	6.99	6.99	5.692	20.7598	0.274184	144552	50784.5	28577	223914	58.8922	0.919307	0.406594	131.092	0.955447	0.456455	2302.68	2.04244	4.45888	127421	58774.1	23180.9	209376	1.39295e+07	13.9295	5.49386e+06	5.49386	3.01989e+07	30.1989	49.6222	11.0714	60.8576	28.071	7.16824
NRE	63	2017-12-04	178	13.12	0.5	16.51	336	329	958.7	UND	UND	7.31	7.31	7.195	27.8044	0.258772	172284	51910.2	24604.9	248799	65.5757	0.922653	0.411049	120.3	0.950045	0.448757	2468.3	2.12534	5.02413	123618	70817	23295.1	217730	1.67836e+07	16.7836	5.52093e+06	5.52093	2.92975e+07	29.2975	51.602	10.6991	56.7758	32.5251	5.3825
NRE	76	2017-12-04	178	13.04	0.6	19.13	311	303	520.2	UND	UND	8.5	8.5	5.186	25.3927	0.204232	456394	86217.8	25605.3	568217	51.7143	0.915714	0.401845	66.5008	0.923116	0.411668	327.734	1.05388	0.612558	15684.7	183400	35493.1	234577	4.34657e+07	43.4657	8.41186e+06	8.41186	3.71728e+06	3.71728	55.5949	15.1306	6.68637	78.183	10.6872
NRE	14	2018-01-09	187	2.46	4.7	0.93	1020	265	1010.55	21.2	641	114	755	0.935	1.75606	0.532443	1377.58	3470	1110	5957.58	290.547	1.03526	0.58067	256.01	1.01797	0.552064		0.889829	0.368721	409.28	799.919	1915.66	3124.86	189581	0.189581	454012	0.454012	96999.4	0.0969994	0.740592	61.3039	13.0975	25.5986	0.0732861
NRE	19	2018-01-09	187	4.18	3.6	2.58	814	276.1	1069.5	22.1	451	86.9	537.9	2.725	3.4379	0.792635	3118.8	6570	4760.33	14449.1	260.959	1.02045	0.556104	332.63	1.05633	0.616841	1952.55	1.86718	3.40672	16217.1	1734.38	4052.65	22004.2	411048	0.411048	960477	0.960477	3.84346e+06	3.84346	5.21498	18.4176	73.7003	7.88206	0.48761
NRE	26	2018-01-09	187	2.13	1.8	6.31	541	253.8	973.3	10.4	244	43.2	287.2	2.624	4.1612	0.630587	13511.9	9390	3945.43	26847.3	297.467	1.03873	0.586518	161.726	0.970781	0.478786	687.236	1.23383	0.982968	3878.23	7924.97	4495.8	16299	1.87822e+06	1.87822	1.06551e+06	1.06551	919141	0.919141	3.86286	27.5833	23.7943	48.6224	0.396883
NRE	28	2018-01-09	187	1.97	1.6	7.01	673	313.8	917.95	13.6	308	51.2	359.2	1.926	2.06257	0.933786	13269.1	11700	3836.2	28805.3	234.292	1.0071	0.534566	155.781	0.967805	0.474397	727.861	1.25416	1.03237	3960.4	7093.2	5550.45	16604	1.68109e+06	1.68109	1.31546e+06	1.31546	938614	0.938614	3.93516	33.4283	23.852	42.7197	0.42869
NRE	36	2018-01-09	187	1.75	2.6	10.78	350	323.47	1277.15	4.84	3.73	22.8	26.53	4.844	7.27062	0.666243	19639	19300	11687.6	50626.5	247.943	1.01394	0.54552	169.115	0.97448	0.48428	579.861	1.18008	0.860025	10051.6	10713.5	9346.61	30111.7	2.53909e+06	2.53909	2.21515e+06	2.21515	2.38223e+06	2.38223	7.13647	31.0398	33.3811	35.5791	0.558781
NRE	44	2018-01-09	187	0.98	5.3	11.02	325	300.7	1371.45	5.89	UND	24.3	24.3	5.657	8.61661	0.656523	21383	21200	11525.2	54108.2	253.367	1.01665	0.549915	162.701	0.971269	0.479509	471.793	1.12599	0.747096	8610.41	11758.8	10165.6	30534.8	2.78684e+06	2.78684	2.40925e+06	2.40925	2.04067e+06	2.04067	7.23675	33.2918	28.1986	38.5095	0.527672
NRE	54	2018-01-09	187	1.17	1.2	11.32	310	285.1	1181.1	4.62	UND	24.9	24.9	4.134	6.36205	0.649791	16968.5	22000	11483	50451.5	224.169	1.00204	0.526538	142.374	0.961094	0.464597	514.776	1.1475	0.790745	9080.13	8934.55	10221.1	28235.8	2.11749e+06	2.11749	2.42241e+06	2.42241	2.15199e+06	2.15199	6.69189	36.1992	32.1582	31.6426	0.566581
NRE	63	2018-01-09	187	1.78	0.7	11.96	355	331.6	975	4.63	UND	23.4	23.4	2.98	4.33623	0.687233	22303.7	17600	13603.5	53507.1	253.702	1.01682	0.550187	120.677	0.950234	0.449024	461.853	1.12101	0.737235	10029	12271.2	7902.83	30203	2.90827e+06	2.90827	1.87297e+06	1.87297	2.37687e+06	2.37687	7.15811	26.1657	33.2053	40.629	0.734165
NRE	76	2018-01-09	187	1.26	0.4	15.5	321	299.5	864.55	4.75	UND	21.5	21.5	2.253	3.27075	0.688832	40200.7	21800	19106.7	81107.4	208.367	0.994127	0.514167	132.389	0.956096	0.457386	321.76	1.05089	0.607359	11604.6	20669.9	9971.02	42245.5	4.89876e+06	4.89876	2.36313e+06	2.36313	2.7503e+06	2.7503	10.0122	23.6026	27.4695	48.9279	1.15808
NRE	0	2018-02-06	215	7.71	24.1	0.05	1140	411.7	1281.6	20.2	709	19.3	728.3	4.456	8.61424	0.517283	1110	2070	6295.83	9475.83		0.889829	0.368721	260.066	1.02001	0.555374	1631.88	1.70667	2.60151	16378.7	409.28	1149.62	17937.6	96999.4	0.0969994	272461	0.272461	3.88175e+06	3.88175	4.25121	6.40902	91.3093	2.28169	0.331711
NRE	9	2018-02-06	215	7.82	23.2	0.0599999	1170	437.5	1243.85	16.5	704	28.5	732.5	3.003	4.0957	0.733208	1110	2380	5720.68	9210.68		0.889829	0.368721	201.158	0.990519	0.508589	2861.44	2.32213	6.55293	37487.2	409.28	1210.44	39106.9	96999.4	0.0969994	286874	0.286874	8.88446e+06	8.88446	9.26833	3.09521	95.8582	1.04657	0.745133
NRE	14	2018-02-06	215	8.06	19.6	0.09	1160	432.1	1331.8	18.6	694	33.9	727.9	4.475	6.76144	0.661841	1110	4010	4775.42	9895.42		0.889829	0.368721	293.134	1.03656	0.582852	2000.1	1.89098	3.53868	16898.7	409.28	2337.24	19645.2	96999.4	0.0969994	553925	0.553925	4.00499e+06	4.00499	4.65591	11.8972	86.0194	2.08336	0.349595
NRE	19	2018-02-06	215	8.77	19.6	0.22	1220	460	1304.85	21.3	725	35	760	5.369	8.37896	0.640772	1110	3630	4722.93	9462.93		0.889829	0.368721	346.35	1.06319	0.628951	3793.65	2.78874	11.3502	53606.2	409.28	2283.09	56298.5	96999.4	0.0969994	541093	0.541093	1.27047e+07	12.7047	13.3428	4.05533	95.2177	0.726982	1.02255
NRE	26	2018-02-06	215	7.62	16.8	1.14	1240	584.8	1727.2	14.9	616	39.2	655.2	18.912	37.2229	0.508074	1110	2750	4973.19	8833.19		0.889829	0.368721	122.676	0.951234	0.450444	1281.01	1.53104	1.87818	9340.55	409.28	1238.72	10988.5	96999.4	0.0969994	293577	0.293577	2.21371e+06	2.21371	2.60429	11.2728	85.0025	3.72461	0.150781
NRE	28	2018-02-06	215	9.31	14.6	2.74	884	371.1	5059.1	16.5	497	15.9	512.9	151.132	173.071	0.873238	1110	3860	17387.8	22357.8		0.889829	0.368721	142.648	0.961231	0.464795	279.256	1.02961	0.571212	9932.15	409.28	1794.11	12135.5	96999.4	0.0969994	425204	0.425204	2.35392e+06	2.35392	2.87612	14.7839	81.8435	3.37258	0.0568505
NRE	36	2018-02-06	215	9.21	15.8	5.33	506	354	3299.15	2.61	141	11	152	60.026	95.8542	0.626222	1110	3150	4723.93	8983.93		0.889829	0.368721	618.327	1.19933	0.902812	1111.83	1.44636	1.58345	7480.11	409.28	2843.86	10733.2	96999.4	0.0969994	673994	0.673994	1.77279e+06	1.77279	2.54378	26.4958	69.691	3.8132	0.0771041
NRE	44	2018-02-06	215	8.88	2.9	8.35	326	313.5	2714.3	4.46	UND	12.5	12.5	41.696	91.2989	0.456698	1110	4240	3095.13	8445.13		0.889829	0.368721	200.63	0.990254	0.508181	2011.26	1.89657	3.57012	11050	409.28	2154.69	13614	96999.4	0.0969994	510661	0.510661	2.61885e+06	2.61885	3.22651	15.8271	81.1666	3.00633	0.118871
NRE	54	2018-02-06	215	8.25	5.3	10.44	326	312.8	2632.6	4.01	UND	13.2	13.2	30.124	60.9671	0.494102	1110	3490	1547.48	6147.48		0.889829	0.368721	804.904	1.29272	1.13057	2125.27	1.95363	3.90218	6038.54	409.28	3945.67	10393.5	96999.4	0.0969994	935125	0.935125	1.43113e+06	1.43113	2.46326	37.9629	58.0992	3.93785	0.0935675
NRE	63	2018-02-06	215	7.91	0.6	11.9	239	229.23	1165.45	5.22	UND	9.77	9.77	7.488	16.0513	0.466505	1110	3260	9223.55	13593.5		0.889829	0.368721	665.473	1.22293	0.957161	960.895	1.37081	1.34805	12433.8	409.28	3120.34	15963.4	96999.4	0.0969994	739522	0.739522	2.94681e+06	2.94681	3.78333	19.5468	77.8893	2.56386	0.324624
NRE	76	2018-02-06	215	7.38	0.3	15.15	297	286.3	1213.35	4.94	UND	10.7	10.7	5.076	12.05	0.421245	1110	1110	14880.6	17100.6		0.889829	0.368721		0.889829	0.368721	150.31	0.965066	0.470381	6999.54	409.28	409.28	7818.1	96999.4	0.0969994	96999.4	0.0969994	1.65889e+06	1.65889	1.85289	5.23503	89.5299	5.23503	0.152709
NRE	0	2018-03-06	243	10.98	9.6	0.0599999	1220	444.2	754.3	26.3	724	51.8	775.8	1.363	2.5938	0.525485	1110	1110	1110	3330		0.889829	0.368721		0.889829	0.368721	1144.36	1.46264	1.63752	1817.65	409.28	409.28	2636.21	96999.4	0.0969994	96999.4	0.0969994	430783	0.430783	0.624782	15.5253	68.9494	15.5253	0.0828294
NRE	9	2018-03-06	243	11.37	8	0.08	1240	446.1	742.5	30.2	705	88.9	793.9	1.368	1.5642	0.874571	1110	1590	1676.92	4376.92		0.889829	0.368721	280.125	1.03005	0.571936	1597.28	1.68935	2.52311	4231.05	409.28	909.378	5549.71	96999.4	0.0969994	215523	0.215523	1.00276e+06	1.00276	1.31528	16.3861	76.2391	7.3748	0.177142
NRE	14	2018-03-06	243	10.81	6.1	2.89	943	375.7	2346.75	14.5	503	64.3	567.3	30.223	68.532	0.441006	1110	12700	6221.66	20031.7		0.889829	0.368721	324.537	1.05228	0.609772	2152.16	1.96709	3.98338	24783.3	409.28	7744.1	32936.6	96999.4	0.0969994	1.83535e+06	1.83535	5.87363e+06	5.87363	7.80598	23.5121	75.2453	1.24263	0.33263
NRE	19	2018-03-06	243	10.52	6.4	4.74	656	335	3368.15	8.03	293	28	321	54.949	163.687	0.335695	1110	14700	7778.15	23588.2		0.889829	0.368721	237.403	1.00866	0.537049	1170.67	1.47581	1.68216	13084.1	409.28	7894.62	21388	96999.4	0.0969994	1.87102e+06	1.87102	3.10093e+06	3.10093	5.06896	36.9114	61.175	1.9136	0.150497
NRE	26	2018-03-06	243	9.79	6	7.52	396	317.3	4174.85	4.86	45.5	33.2	78.7	100.128	278.127	0.360008	1110	19700	10903.8	31713.8		0.889829	0.368721	217.911	0.998904	0.521615	2962.9	2.37291	6.99234	76243.3	409.28	10275.8	86928.4	96999.4	0.0969994	2.43537e+06	2.43537	1.80697e+07	18.0697	20.602	11.821	87.7082	0.470825	0.493479
NRE	28	2018-03-06	243	10.01	5.4	8.44	354	303	4167.05	4.44	17.9	33.1	51	88.218	256.412	0.344048	1110	22800	15284.9	39194.9		0.889829	0.368721	201.543	0.990711	0.508885	3654.52	2.7191	10.521	160811	409.28	11602.6	172823	96999.4	0.0969994	2.74981e+06	2.74981	3.81123e+07	38.1123	40.9591	6.71355	93.0496	0.23682	0.982929
NRE	36	2018-03-06	243	10.29	4.1	9.79	347	322.7	5084.15	4.31	UND	24.3	24.3	93.621	243.932	0.3838	1540	27600	15061.4	44201.4	372	1.07603	0.652013	156.495	0.968162	0.474923	2868.33	2.32557	6.58216	99136.2	1004.1	13107.9	113248	237972	0.237972	3.10656e+06	3.10656	2.34953e+07	23.4953	26.8398	11.5745	87.5389	0.886636	0.527912
NRE	44	2018-03-06	243	11.02	5.1	10.33	350	330.9	7036.8	4.84	UND	19.1	19.1	123.789	337.411	0.366879	1680	32100	17408.7	51188.7	239	1.00946	0.538327	134.68	0.957243	0.459034	2997.21	2.39009	7.14527	124390	904.39	14735	140030	214340	0.21434	3.4922e+06	3.4922	2.94805e+07	29.4805	33.187	10.5228	88.8314	0.645856	0.471621
NRE	54	2018-03-06	243	10.47	3.6	10.01	345	329.8	4502.65	4.23	UND	15.2	15.2	54.919	181.274	0.302961	2140	31800	14762.7	48702.7	191	0.985434	0.500796	152.49	0.966158	0.471979	2665.31	2.22395	5.75644	84980.3	1071.7	15008.9	101061	253994	0.253994	3.55712e+06	3.55712	2.01403e+07	20.1403	23.9514	14.8514	84.0882	1.06045	0.531941
NRE	63	2018-03-06	243	10.68	1.4	13.39	327	310.5	2292.6	3.7	UND	16.5	16.5	13.067	32.9656	0.396383	10300	44600	23937.9	78837.9	142	0.960907	0.464325	90.9302	0.935344	0.428245	774.53	1.27752	1.09114	26119.7	4782.55	19099.7	50002	1.13346e+06	1.13346	4.52664e+06	4.52664	6.19037e+06	6.19037	11.8505	38.1979	52.2373	9.56472	0.516901
NRE	76	2018-03-06	243	10.96	2.5	16	300	277.3	1297.25	4.02	UND	22.7	22.7	11.207	29.0725	0.385484	54800	28200	35691.1	118691	95.3	0.937531	0.431257	68.3531	0.924043	0.41291	149.66	0.964741	0.469906	16771.5	23632.9	11644	52048.4	5.60099e+06	5.60099	2.75964e+06	2.75964	3.97484e+06	3.97484	12.3355	22.3716	32.2228	45.4056	0.950893
NRE	0	2018-03-28	265	10.84	16.2	0.05	950	405.7	1168.05	17.3	524	20.3	544.3	4.266	17.4023	0.24514	1110	4470	9384.27	14964.3		0.889829	0.368721	143.72	0.961768	0.465574	1141.38	1.46115	1.63253	15320.1	409.28	2081.12	17810.5	96999.4	0.0969994	493225	0.493225	3.63085e+06	3.63085	4.22108	11.6848	86.0172	2.29798	0.361378
NRE	9	2018-03-28	265	10.82	14.3	0.05	920	417.3	905.95	18.3	475	27.7	502.7	3.562	12.7304	0.279804	1110	4980	5816.56	11906.6		0.889829	0.368721	196.618	0.988246	0.505096	745.358	1.26292	1.05415	6131.55	409.28	2515.38	9056.2	96999.4	0.0969994	596144	0.596144	1.45318e+06	1.45318	2.14632	27.7752	67.7055	4.51934	0.236914
NRE	14	2018-03-28	265	11.8	8.6	0.28	793	392.1	1584.9	20.5	361	39.9	400.9	2.707	10.3506	0.26153	1944.43	5360	6445.48	13749.9	76.6638	0.928203	0.418511	244.693	1.01231	0.542899	868.893	1.32475	1.2167	7842.21	813.766	2909.94	11565.9	192863	0.192863	689655	0.689655	1.8586e+06	1.8586	2.74112	25.1596	67.8045	7.0359	0.172952
NRE	19	2018-03-28	265	11.74	8.1	0.59	744	391.9	1188.85	19.6	318	34.1	352.1	4.126	10.6325	0.388055	1110	4180	8087.84	13377.8		0.889829	0.368721	210.829	0.995359	0.516081	863.58	1.32209	1.20939	9781.34	409.28	2157.22	12347.8	96999.4	0.0969994	511261	0.511261	2.31818e+06	2.31818	2.92644	17.4704	79.215	3.31459	0.246157
NRE	26	2018-03-28	265	11.53	7.4	2.48	595	365.8	4631.25	4.9	217	12.2	229.2	48.32	75.2017	0.642538	1110	19100	13448.8	33658.8		0.889829	0.368721	122.362	0.951077	0.450221	2964.43	2.37368	6.99912	94129.5	409.28	8599.22	103138	96999.4	0.0969994	2.03801e+06	2.03801	2.23087e+07	22.3087	24.4437	8.33758	91.2656	0.396828	0.527799
NRE	28	2018-03-28	265	11.61	6.4	2.03	530	298.3	3015.65	5.01	220	11.7	231.7	27.204	52.2123	0.521027	1110	16000	10855	27965		0.889829	0.368721	167.249	0.973545	0.482888	1374.38	1.57777	2.05547	22312.1	409.28	7726.21	30447.6	96999.4	0.0969994	1.83111e+06	1.83111	5.28797e+06	5.28797	7.21608	25.3754	73.2803	1.34421	0.239288
NRE	36	2018-03-28	265	11.28	4.4	4.21	400	338.4	3429.6	UND	48	13.6	61.6	38.002	104.613	0.363261	1744.78	34900	22108.6	58753.4	159.256	0.969544	0.476959	128.935	0.954367	0.45491	3452.08	2.61777	9.38801	207556	832.19	15876.3	224264	197229	0.197229	3.76269e+06	3.76269	4.91907e+07	49.1907	53.1506	7.07931	92.5496	0.371076	1.54976
NRE	44	2018-03-28	265	11.25	3	5.26	338	326.4	2227.7	UND	UND	11.6	11.6	19.523	53.0316	0.368139	2606.6	58000	29236.5	89843.1	150.559	0.965191	0.470564	112.688	0.946235	0.443379	3532.25	2.6579	9.82638	287289	1226.57	25716	314231	290697	0.290697	6.09469e+06	6.09469	6.80874e+07	68.0874	74.4728	8.18378	91.4259	0.39034	3.34304
NRE	54	2018-03-28	265	10.8	2.6	9.42	352	343.48	2076.55	UND	UND	8.52	8.52	10.426	31.3543	0.332522	16448.8	40800	32247.3	89496	100.256	0.940012	0.434689	100.282	0.940025	0.434707	3170.3	2.47673	7.95082	256392	7150.1	17736.1	281278	1.69457e+06	1.69457	4.20344e+06	4.20344	6.07649e+07	60.7649	66.6629	6.30552	91.1525	2.542	3.21027
NRE	63	2018-03-28	265	10.52	4.1	12.37	334	321.8	2587.45	UND	UND	12.2	12.2	14.135	41.4827	0.340744	40489	30200	19267.7	89956.7	72.5892	0.926163	0.415759	106.779	0.943277	0.439234	3410.19	2.5968	9.16421	176573	16833.6	13264.9	206672	3.98957e+06	3.98957	3.14377e+06	3.14377	4.18478e+07	41.8478	48.9812	6.41833	85.4366	8.14511	1.89303
NRE	76	2018-03-28	265	10.18	3.7	14.29	321	311.94	1593.65	UND	UND	9.06	9.06	10.245	35.7923	0.286235	75307.7	26100	18510.9	119919	64.114	0.921921	0.410072	119.089	0.949439	0.447898	2241.91	2.01202	4.2626	78904.6	30881.5	11690.1	121476	7.31893e+06	7.31893	2.77056e+06	2.77056	1.87004e+07	18.7004	28.7899	9.62339	64.9547	25.4219	1.80654
NRE	0	2018-04-11	279	13.49	9	0.05	1130	460.7	939.2	23.2	606	63.3	669.3	3.4424	13.066	0.263462	1110	5370	6358.04	12838		0.889829	0.368721	146.42	0.963119	0.46754	944.475	1.36259	1.32395	8417.71	409.28	2510.69	11337.7	96999.4	0.0969994	595034	0.595034	1.995e+06	1.995	2.68703	22.1446	74.2454	3.60991	0.286098
NRE	9	2018-04-11	279	13.43	8.7	0.0599999	1140	513.5	928.55	29.6	542	84.5	626.5	2.8454	9.74674	0.291934	1110	4630	3447.32	9187.32		0.889829	0.368721	85.4267	0.932589	0.424473	1029.61	1.4052	1.45209	5005.81	409.28	1965.31	7380.4	96999.4	0.0969994	465778	0.465778	1.18638e+06	1.18638	1.74915	26.6288	67.8257	5.54551	0.188375
NRE	14	2018-04-11	279	13.63	6	0.0599999	989	552.8	793.6	29.7	362	74.2	436.2	2.6864	11.7534	0.228564	1110	5030	4746.69	10886.7		0.889829	0.368721	74.35	0.927045	0.416947	942.718	1.36171	1.32139	6272.21	409.28	2097.24	8778.73	96999.4	0.0969994	497046	0.497046	1.48651e+06	1.48651	2.08056	23.89	71.4478	4.66218	0.262167
NRE	19	2018-04-11	279	14.4	4.4	0.37	798	427.3	973.45	29.4	315	55.7	370.7	6.8234	34.7609	0.196295	1110	27000	21828.7	49938.7		0.889829	0.368721	95.0038	0.937383	0.431052	447.944	1.11405	0.723585	15794.9	409.28	11638.4	27842.6	96999.4	0.0969994	2.7583e+06	2.7583	3.7434e+06	3.7434	6.5987	41.8007	56.7293	1.46998	0.677867
NRE	26	2018-04-11	279	13.67	5.7	2.29	471	394.4	3353.05	UND	56.5	20.1	76.6	57.9724	83.1511	0.697193	2050.29	169000	57748.6	228799	253.447	1.01669	0.54998	137.524	0.958667	0.461085	2066	1.92397	3.7271	215235	1127.62	77923.4	294286	267246	0.267246	1.84679e+07	18.4679	5.10106e+07	51.0106	69.7457	26.4788	73.138	0.383172	2.08007
NRE	28	2018-04-11	279	13.73	5	2.91	413	381.4	3263.05	3.31	11.6	20	31.6	47.6254	86.7104	0.549247	3109.35	177000	50234.2	230344	122.917	0.951355	0.450615	133.083	0.956444	0.457885	1238.08	1.50955	1.80021	90432	1401.12	81045.6	172879	332066	0.332066	1.92078e+07	19.2078	2.14324e+07	21.4324	40.9723	46.88	52.3095	0.810465	1.25564
NRE	36	2018-04-11	279	13.63	3.8	6.71	365	342.2	4166	UND	UND	22.8	22.8	43.7304	129.324	0.338146	13134.2	182000	20713.8	215848	112.607	0.946194	0.443322	143.878	0.961847	0.465689	2845.7	2.31425	6.48646	134359	5822.69	84755.5	224938	1.37998e+06	1.37998	2.0087e+07	20.087	3.18432e+07	31.8432	53.3102	37.6796	59.7319	2.58858	1.27965
NRE	44	2018-04-11	279	14.06	4.4	7.99	372	347.2	3818.7	UND	UND	24.8	24.8	38.3314	125.007	0.306635	24059.2	128000	17716.5	169776	103.563	0.941667	0.43699	158.316	0.969074	0.476266	3075.78	2.42941	7.5038	132941	10513.6	60962	204416	2.49173e+06	2.49173	1.4448e+07	14.448	3.1507e+07	31.507	48.4467	29.8225	65.0343	5.14324	1.26867
NRE	54	2018-04-11	279	13.96	5.4	9.78	368	352.3	2996.35	UND	UND	15.7	15.7	24.7364	77.41	0.31955	62648.5	91800	12845.4	167294	87.4086	0.933581	0.425829	87.9184	0.933836	0.426178	3672.24	2.72797	10.6242	136472	26677.5	39123.1	202273	6.32257e+06	6.32257	9.27218e+06	9.27218	3.23439e+07	32.3439	47.9386	19.3418	67.4693	13.1889	1.5999
NRE	63	2018-04-11	279	13.72	4.1	12.21	322	302.4	1734	UND	UND	19.6	19.6	10.0324	29.669	0.338145	159187	33500	12818.3	205505	53.7917	0.916754	0.403216	70.3236	0.925029	0.414233	2514.26	2.14835	5.18908	66515.2	64186.6	13876.8	144579	1.52122e+07	15.2122	3.2888e+06	3.2888	1.57641e+07	15.7641	34.2651	9.59811	46.0062	44.3957	1.97607
NRE	0	2018-04-23	291	17.43	13.7	0.05	778	381.6	787.75	28.1	336	60.4	396.4	2.246	10.1074	0.222213	1110	6690	3140.12	10940.1		0.889829	0.368721	122.863	0.951328	0.450577	1014.4	1.39759	1.42861	4486.01	409.28	3014.36	7909.65	96999.4	0.0969994	714404	0.714404	1.06318e+06	1.06318	1.87459	38.1099	56.7156	5.17444	0.237967
NRE	9	2018-04-23	291	17.55	10.6	0.0599999	774	405.5	678.65	27	314	54.5	368.5	1.487	6.65379	0.223482	1110	1730	4151.92	6991.92		0.889829	0.368721	248.127	1.01403	0.545669	952.495	1.3666	1.33568	5545.65	409.28	944.007	6898.93	96999.4	0.0969994	223730	0.22373	1.31432e+06	1.31432	1.63505	13.6834	80.3841	5.93251	0.240926
NRE	14	2018-04-23	291	17.99	8.3	0.0599999	803	414.4	508.05	32.5	335	53.6	388.6	1.162	5.16144	0.225131	1110	1300	1674.35	4084.35		0.889829	0.368721	116.887	0.948337	0.44634	683.204	1.23181	0.978153	1637.77	409.28	580.242	2627.29	96999.4	0.0969994	137517	0.137517	388150	0.38815	0.622667	22.0852	62.3367	15.578	0.12256
NRE	19	2018-04-23	291	18.39	8.8	0.07	900	461.5	561	42.2	369	69.5	438.5	2.343	10.7346	0.218266	1110	1290	1416.11	3816.11		0.889829	0.368721	305.64	1.04282	0.593475	1857.32	1.81951	3.1524	4464.13	409.28	765.583	5638.99	96999.4	0.0969994	181443	0.181443	1.058e+06	1.058	1.33644	13.5766	79.1654	7.25804	0.238225
NRE	26	2018-04-23	291	18.54	13.1	0.85	868	401.8	1636.35	36.2	417	49.2	466.2	15.821	62.3632	0.253691	1110	75200	17061.5	93371.5		0.889829	0.368721	251.865	1.0159	0.548696	2095.08	1.93852	3.81233	65043.8	409.28	41261.9	106715	96999.4	0.0969994	9.77907e+06	9.77907	1.54154e+07	15.4154	25.2915	38.6655	60.951	0.383526	1.5456
NRE	28	2018-04-23	291	18.56	13.1	0.99	850	398.2	1714.85	32.1	407	44.8	451.8	17.3	80.1458	0.215857	1110	101000	19359.3	121469		0.889829	0.368721	250.071	1.015	0.547241	1285.79	1.53343	1.887	36531	409.28	55271.4	92211.6	96999.4	0.0969994	1.30993e+07	13.0993	8.65784e+06	8.65784	21.8542	59.9397	39.6165	0.443849	1.27441
NRE	36	2018-04-23	291	18.24	12.1	4	335	321.9	4659.5	6.4	UND	13.1	13.1	72.794	92.2587	0.78902	1110	435000	28745.8	464856		0.889829	0.368721	293.999	1.03699	0.583582	2849.87	2.31633	6.50402	186963	409.28	253858	441231	96999.4	0.0969994	6.01644e+07	60.1644	4.43103e+07	44.3103	104.572	57.5341	42.3731	0.0927588	2.24427
NRE	44	2018-04-23	291	17.76	6	6.11	318	303.8	3807.7	4.23	UND	14.2	14.2	46.48	110.995	0.418757	1961.19	488000	17053.3	507014	2709.39	2.24602	5.9295	192.467	0.986169	0.501917	1933.49	1.85764	3.35477	57209.9	11628.9	244935	313774	2.75605e+06	2.75605	5.80497e+07	58.0497	1.35587e+07	13.5587	74.3645	78.061	18.2328	3.70614	1.953
NRE	54	2018-04-23	291	17.84	2.7	7.89	317	300.9	2381.1	3.17	UND	16.1	16.1	22.818	85.2418	0.267685	3836.03	458000	16233.3	478069	947.908	1.3643	1.32896	144.337	0.962077	0.466024	738.992	1.25973	1.0462	16983.3	5097.94	213439	235520	1.20821e+06	1.20821	5.0585e+07	50.585	4.02503e+06	4.02503	55.8182	90.6245	7.21096	2.16454	2.34422
NRE	63	2018-04-23	291	18.12	0.5	10.55	264	253.6	1608.1	2.59	UND	10.4	10.4	6.705	28.141	0.238264	8376.23	215000	18902.7	242279	119.227	0.949508	0.447996	88.6133	0.934184	0.426654	365.612	1.07284	0.646217	12215.2	3752.51	91730.7	107698	889346	0.889346	2.17402e+07	21.7402	2.89501e+06	2.89501	25.5245	85.1736	11.3421	3.48428	1.58725
NRE	76	2018-04-23	291	17.13	0.2	14.15	318	281.8	753	3.45	UND	36.2	36.2	5.895	30.6846	0.192116	10876.6	114000	11096.3	135973	126.096	0.952946	0.452881	25.6773	0.902682	0.38493	381.274	1.08068	0.660488	7328.99	4925.8	43882.1	56136.8	1.16741e+06	1.16741	1.04e+07	10.4	1.73697e+06	1.73697	13.3044	78.1698	13.0556	8.77463	1.76686
NRE	0	2018-05-10	308	20.73	13.2	0.0599999	1150	377.5	570.05	36.4	683	89.5	772.5	1.381	10.51	0.131399	1110	1110	3282.62	5502.62		0.889829	0.368721		0.889829	0.368721	830.74	1.30566	1.16484	3823.71	409.28	409.28	4642.27	96999.4	0.0969994	96999.4	0.0969994	906219	0.906219	1.10022	8.81638	82.3672	8.81638	0.193004
NRE	9	2018-05-10	308	21.31	7.8	0.07	1160	461	465.75	40.5	597	102	699	1.321	8.02	0.164713	1110	1110	2577.66	4797.66		0.889829	0.368721		0.889829	0.368721	838.542	1.30956	1.17532	3029.58	409.28	409.28	3848.14	96999.4	0.0969994	96999.4	0.0969994	718010	0.71801	0.912009	10.6358	78.7284	10.6358	0.195815
NRE	14	2018-05-10	308	21.87	3.3	2.46	798	308	537.15	33.2	351	139	490	2.319	26.92	0.0861441	1110	6530	3479.97	11120		0.889829	0.368721	102.527	0.941149	0.436268	1300.15	1.54062	1.91365	6659.45	409.28	2848.83	9917.56	96999.4	0.0969994	675173	0.675173	1.57829e+06	1.57829	2.35046	28.7251	67.1481	4.12682	0.43758
NRE	19	2018-05-10	308	21.64	3.1	2.21	948	372	572.9	38.4	430	146	576	3.786	40.6	0.0932512	1110	20000	6497.18	27607.2		0.889829	0.368721	94.2226	0.936992	0.430513	959.906	1.37031	1.34659	8749.04	409.28	8610.26	17768.6	96999.4	0.0969994	2.04063e+06	2.04063	2.07352e+06	2.07352	4.21115	48.4578	49.2388	2.30339	0.735059
NRE	26	2018-05-10	308	21.01	2.7	3.45	713	388.1	1245.55	18.9	304	20.9	324.9	21.741	116.8	0.186139	1110	117000	12028.1	130138		0.889829	0.368721	81.5978	0.930673	0.421861	974.451	1.37759	1.36817	16456.5	409.28	49357.7	66223.5	96999.4	0.0969994	1.16978e+07	11.6978	3.90018e+06	3.90018	15.695	74.5321	24.8499	0.618029	1.26008
NRE	28	2018-05-10	308	21.08	2.8	3.12	604	325.6	1227.3	16.4	261	17.4	278.4	19.479	118.9	0.163827	1110	121000	12656.9	134767		0.889829	0.368721	93.9913	0.936876	0.430353	1223.78	1.50239	1.77472	22462.5	409.28	52072.7	74944.5	96999.4	0.0969994	1.23412e+07	12.3412	5.3236e+06	5.3236	17.7618	69.4818	29.9721	0.546111	1.44723
NRE	36	2018-05-10	308	21.09	2.2	3.62	586	371.05	1303	7.78	205	9.95	214.95	19.437	124.46	0.156171	1110	222000	15446.2	238556		0.889829	0.368721	93.3304	0.936545	0.429897	1344.39	1.56276	1.99736	30851.6	409.28	95437.2	126698	96999.4	0.0969994	2.26186e+07	22.6186	7.31184e+06	7.31184	30.0275	75.3265	24.3505	0.323036	2.30449
NRE	44	2018-05-10	308	20.86	2.5	4.38	430	378.4	2127.1	4.06	41.4	10.2	51.6	36.697	121.58	0.301834	1110	364000	21357.9	386468		0.889829	0.368721	63.7296	0.921729	0.409815	1562.24	1.67181	2.44534	52227.3	409.28	149173	201809	96999.4	0.0969994	3.53539e+07	35.3539	1.23779e+07	12.3779	47.8288	73.9177	25.8795	0.202806	2.24854
NRE	54	2018-05-10	308	21.02	2.1	6.08	381	327.8	1934.55	4.19	35.4	17.8	53.2	30.854	108.42	0.284578	1746.56	430000	29761.5	461508	115.398	0.947591	0.445288	55.4754	0.917597	0.404329	994.25	1.3875	1.39791	41603.8	777.724	173861	216243	184320	0.18432	4.12051e+07	41.2051	9.86011e+06	9.86011	51.2496	80.4009	19.2394	0.359653	2.64917
NRE	63	2018-05-10	308	20.6	1.2	11.47	327	315.4	1558.75	4.58	UND	11.6	11.6	21.545	65.15	0.330698	8102.29	758000	67467.1	833569	79.3148	0.92953	0.420309	23.238	0.901461	0.38337	490.654	1.13543	0.766046	51682.9	3405.46	290595	345683	807095	0.807095	6.8871e+07	68.871	1.22488e+07	12.2488	81.9269	84.0639	14.9509	0.985141	5.25594
NRE	76	2018-05-10	308	20.35	0.2	12.73	283	268	1084.25	1.99	UND	15	15	11.498	38.69	0.297183	20774.9	559000	53971.6	633747	64.2682	0.921998	0.410175	27.8719	0.90378	0.386337	624.04	1.20219	0.909285	49075.6	8521.33	215963	273560	2.01955e+06	2.01955	5.11831e+07	51.1831	1.16309e+07	11.6309	64.8336	78.9454	17.9396	3.11498	5.97958
NRE	0	2018-05-21	319	25.28	12.1	0.0599999	1430	400	631.65	58.2	925	105	1030	1.952	20.49	0.095266	1110	6060	5948.95	13119		0.889829	0.368721	69.4016	0.924568	0.413614	941.24	1.36097	1.31923	7848.05	409.28	2506.5	10763.8	96999.4	0.0969994	594040	0.59404	1.85999e+06	1.85999	2.55103	23.2863	72.9113	3.80237	0.403867
NRE	9	2018-05-21	319	25.57	7.7	0.08	1300	488	556.65	48.8	690	122	812	1.926	17.94	0.107358	1110	6260	5366.55	12736.5		0.889829	0.368721	88.5372	0.934146	0.426602	566.118	1.1732	0.845073	4535.12	409.28	2670.53	7614.93	96999.4	0.0969994	632915	0.632915	1.07482e+06	1.07482	1.80474	35.0696	59.5557	5.37471	0.324214
NRE	14	2018-05-21	319	26.45	3.5	0.13	1130	412	411.35	58.9	604	114	718	3.037	40.47	0.0750432	1110	11500	6935.69	19545.7		0.889829	0.368721	93.2266	0.936493	0.429826	745.541	1.26301	1.05438	7312.88	409.28	4943	12665.2	96999.4	0.0969994	1.17149e+06	1.17149	1.73315e+06	1.73315	3.00164	39.0283	57.7401	3.23154	0.729705
NRE	19	2018-05-21	319	26.24	3.6	0.71	847	377.7	1096.4	33.6	457	12.3	469.3	18.951	137.05	0.138278	1110	265000	19067.4	285177		0.889829	0.368721	257.517	1.01873	0.553292	831.067	1.30582	1.16527	22218.8	409.28	146622	169250	96999.4	0.0969994	3.47495e+07	34.7495	5.26585e+06	5.26585	40.1124	86.6304	13.1278	0.241819	3.65855
NRE	26	2018-05-21	319	26.49	2.9	2.03	504	334.18	1662.6	11.5	161	8.82	169.82	30.214	175.68	0.171983	1110	588000	34793.2	623903		0.889829	0.368721	206.558	0.993222	0.512763	1529.58	1.65546	2.3743	82609.4	409.28	301505	384523	96999.4	0.0969994	7.14566e+07	71.4566	1.95784e+07	19.5784	91.132	78.41	21.4836	0.106438	5.4813
NRE	28	2018-05-21	319	26.17	3	3.25	410	327.9	1834.4	7.08	69.4	12.7	82.1	28.829	153.87	0.187359	1110	721000	51423.3	773533		0.889829	0.368721	160.512	0.970173	0.477888	1777.41	1.77951	2.94905	151650	409.28	344557	496616	96999.4	0.0969994	8.166e+07	81.66	3.5941e+07	35.941	117.698	69.381	30.5366	0.0824138	6.41616
NRE	36	2018-05-21	319	25.65	3.6	7.79	345	335.49	2540.35	9.96	UND	9.51	9.51	26.412	81.1	0.325672	4117.55	1230000	96454.9	1.33057e+06	111.478	0.945629	0.442528	56.8282	0.918274	0.405224	831.779	1.30618	1.16623	112489	1822.13	498426	612737	431845	0.431845	1.18127e+08	118.127	2.66598e+07	26.6598	145.219	81.3442	18.3584	0.297376	5.71648
NRE	44	2018-05-21	319	25.09	3.9	9.73	245	238.26	2255	8.66	UND	6.74	6.74	12.119	63.43	0.191061	8116.56	1540000	92581.4	1.6407e+06	91.8512	0.935805	0.428879	44.4901	0.912098	0.397103	782.893	1.28171	1.10191	102016	3481.02	611539	717036	825002	0.825002	1.44935e+08	144.935	2.41778e+07	24.1778	169.938	85.2871	14.2275	0.485474	7.53603
NRE	54	2018-05-21	319	25.06	2.9	14.58	294	288.54	1790.95	7.19	UND	5.46	5.46	10.472	45.33	0.231017	46299.2	1410000	74460.6	1.53076e+06	55.0807	0.917399	0.404067	33.3506	0.906522	0.389865	543.296	1.16178	0.820627	61104.4	18708	549710	629522	4.4338e+06	4.4338	1.30281e+08	130.281	1.44817e+07	14.4817	149.197	87.3217	9.70647	2.97178	8.33059
NRE	63	2018-05-21	319	24.41	1.5	14.99	291	284.56	1622.8	5.28	UND	6.44	6.44	9.674	40.24	0.240408	86097.8	1430000	41764	1.55786e+06	49.2206	0.914466	0.400204	24.2197	0.901952	0.383998	334.327	1.05718	0.61833	25824	34456.7	549117	609397	8.16623e+06	8.16623	1.30141e+08	130.141	6.12028e+06	6.12028	144.427	90.1082	4.23762	5.65422	8.89988
NRE	76	2018-05-21	319	24.61	0.9	15.17	239	231.82	1534.05	6.32	UND	7.18	7.18	10.343	35.73	0.289477	85376.2	1400000	36382.3	1.52176e+06	60.6571	0.920191	0.407767	21.5656	0.900623	0.382303	394.572	1.08733	0.672767	24476.8	34813.6	535225	594515	8.25082e+06	8.25082	1.26848e+08	126.848	5.80101e+06	5.80101	140.9	90.0271	4.11711	5.85579	9.18484
NRE	0	2018-06-04	333	26	10.1	0.05	1250	552.8	582	60.4	647	50.2	697.2	1.57	11.74	0.133731	1110	2640	2233.29	5983.29		0.889829	0.368721	386.879	1.08348	0.665645	1117.76	1.44932	1.59321	3558.1	409.28	1757.3	5724.68	96999.4	0.0969994	416481	0.416481	843270	0.84327	1.35675	30.6969	62.1537	7.14939	0.233119
NRE	9	2018-06-04	333	26.35	8.6	0.07	1330	625.3	480.75	48.6	641	63.7	704.7	1.15	8.71	0.132032	1110	2160	3018.18	6288.18		0.889829	0.368721	578.656	1.17948	0.858708	2048.5	1.91521	3.67642	11096.1	409.28	1854.81	13360.2	96999.4	0.0969994	439590	0.43959	2.62978e+06	2.62978	3.16637	13.8831	83.0535	3.06343	0.658631
NRE	14	2018-06-04	333	27.12	4.4	2.53	1130	467	557.7	62.5	512	151	663	2.23	20.11	0.11089	1110	18700	5034.56	24844.6		0.889829	0.368721	144.628	0.962223	0.466235	3468.8	2.62614	9.47834	47719.3	409.28	8718.6	56847.2	96999.4	0.0969994	2.06631e+06	2.06631	1.13095e+07	11.3095	13.4728	15.3369	83.9431	0.719966	2.41577
NRE	19	2018-06-04	333	26.43	4.6	3.8	1030	427	626.6	54.4	456	147	603	1.24	15.05	0.082392	1110	43900	7115.97	52126		0.889829	0.368721	94.2977	0.93703	0.430565	3607.15	2.69539	10.2481	72925.1	409.28	18901.8	92236.2	96999.4	0.0969994	4.47972e+06	4.47972	1.72833e+07	17.2833	21.86	20.4928	79.0635	0.443731	3.48867
NRE	26	2018-06-04	333	26.54	3.4	4.48	1180	498	720.95	75.7	503	179	682	3.67	47.53	0.0772144	1432.87	106000	8790.7	116224	899.282	1.33996	1.2591	57.9907	0.918856	0.405995	1510.83	1.64607	2.33413	20518.7	1804.12	43035.5	65358.3	427577	0.427577	1.01994e+07	10.1994	4.86293e+06	4.86293	15.4899	65.8455	31.3941	2.76036	2.14854
NRE	28	2018-06-04	333	26.69	3.2	4.5	1060	432	718.2	64.7	460	168	628	3	38.11	0.0787195	1110	129000	10198.7	140309		0.889829	0.368721	75.8764	0.927809	0.417978	1426.77	1.604	2.15968	22026	409.28	53919.2	76354.5	96999.4	0.0969994	1.27789e+07	12.7789	5.22017e+06	5.22017	18.096	70.6169	28.847	0.536026	2.51964
NRE	36	2018-06-04	333	26.61	4.1	8.5	621	349.6	1533.75	29.4	234	37.4	271.4	19.72	129.49	0.15229	1110	617000	38172.5	656283		0.889829	0.368721	104.687	0.94223	0.437773	1668.66	1.72508	2.6866	102554	409.28	270106	373070	96999.4	0.0969994	6.40151e+07	64.0151	2.43054e+07	24.3054	88.4175	72.4009	27.4894	0.109706	5.76479
NRE	44	2018-06-04	333	26.83	3.9	8.26	628	356.7	1539.05	27.3	224	47.3	271.3	21.33	143.42	0.148724	5863.6	543000	46107.3	594971	483.951	1.13207	0.759275	139.824	0.959818	0.462748	1778.2	1.77991	2.95102	136064	4452.09	251272	391788	1.05514e+06	1.05514	5.95515e+07	59.5515	3.22471e+07	32.2471	92.8538	64.1347	34.7289	1.13635	6.03319
NRE	54	2018-06-04	333	27.08	4.9	8.36	360	339.8	2631.8	6.11	UND	20.2	20.2	51.19	102.59	0.498977	1110	804000	71004.5	876115		0.889829	0.368721	115.712	0.947749	0.44551	1808.33	1.79499	3.02665	214906	409.28	358190	573506	96999.4	0.0969994	8.48911e+07	84.8911	5.09327e+07	50.9327	135.921	62.4563	37.4724	0.0713646	5.16456
NRE	63	2018-06-04	333	27.22	2	10.43	329	316.7	1900.65	5.67	UND	12.3	12.3	23.91	53.41	0.447669	2192.54	730000	65069.3	797262	575.413	1.17785	0.855167	33.9211	0.906808	0.390233	1148.5	1.46471	1.64451	107007	1874.99	284870	393752	444372	0.444372	6.75143e+07	67.5143	2.53607e+07	25.3607	93.3193	72.3476	27.1762	0.476184	4.90986
NRE	76	2018-06-04	333	27.09	0.9	14.3	304	292.99	1309	9.49	1.47	9.54	11.01	13.6	48.57	0.280008	8625.84	795000	36498.1	840124	453.397	1.11678	0.728916	13.7936	0.896733	0.377371	1202.08	1.49153	1.7365	63378.9	6287.52	300010	369676	1.49014e+06	1.49014	7.11023e+07	71.1023	1.50208e+07	15.0208	87.6132	81.1547	17.1444	1.70082	6.69314
NRE	0	2018-06-18	347	28.87	9	0.07	1360	358.9	642.6	46.9	937	64.1	1001.1	4.46	44.48	0.10027	1110	52800	39111.7	93021.7		0.889829	0.368721	54.5236	0.917121	0.403699	469.573	1.12487	0.744886	29133.8	409.28	21315.3	50858.4	96999.4	0.0969994	5.05173e+06	5.05173	6.90471e+06	6.90471	12.0534	41.9111	57.2841	0.804745	1.87573
NRE	9	2018-06-18	347	27.66	6.2	0.07	1370	455.6	488.2	54.8	832	82.4	914.4	3.08	24.24	0.127063	1110	31900	22130	55140		0.889829	0.368721	45	0.912354	0.397437	462.576	1.12137	0.73795	16330.8	409.28	12678.2	29418.4	96999.4	0.0969994	3.00474e+06	3.00474	3.87041e+06	3.87041	6.97215	43.0963	55.5124	1.39124	1.42813
NRE	14	2018-06-18	347	28.49	3.6	0.38	1240	501.8	612.05	52.7	666	72.2	738.2	8.29	60.54	0.136934	1110	52000	14579.1	67689.1		0.889829	0.368721	69.3338	0.924534	0.413568	1421.37	1.6013	2.14879	31327.4	409.28	21505.5	53242.2	96999.4	0.0969994	5.09681e+06	5.09681	7.42459e+06	7.42459	12.6184	40.3919	58.8394	0.768714	2.06166
NRE	19	2018-06-18	347	28.72	3	1.71	1120	512.4	919.25	47.8	508	99.6	607.6	22.45	125.23	0.17927	1110	91800	25753.1	118663		0.889829	0.368721	62.716	0.921221	0.409139	733.757	1.25711	1.03968	26775	409.28	37558.9	64743.2	96999.4	0.0969994	8.90146e+06	8.90146	6.34566e+06	6.34566	15.3441	58.0122	41.3557	0.63216	1.6692
NRE	26	2018-06-18	347	28.97	3	4.78	459	353.3	3505.8	19	92.7	13	105.7	102.78	150.43	0.683241	1110	747000	79026.9	827137		0.889829	0.368721	96.2034	0.937983	0.431881	1231.58	1.5063	1.78859	141347	409.28	322615	464371	96999.4	0.0969994	7.64598e+07	76.4598	3.34992e+07	33.4992	110.056	69.4735	30.4383	0.0881365	3.13925
NRE	28	2018-06-18	347	28.72	2.1	5.87	378	339.5	1662.4	13.5	26.3	12.2	38.5	34.52	91.79	0.376076	1110	905000	91153	997263		0.889829	0.368721	84.3855	0.932068	0.423761	1545.64	1.6635	2.40905	219592	409.28	383504	603505	96999.4	0.0969994	9.08904e+07	90.8904	5.20432e+07	52.0432	143.031	63.5461	36.3861	0.0678172	8.60387
NRE	36	2018-06-18	347	28.42	1.4	8.45	374	358.9	2101.3	4.45	UND	15.1	15.1	42.31	86.51	0.489076	1110	940000	86048.4	1.02716e+06		0.889829	0.368721	32.5766	0.906135	0.389365	1055.58	1.4182	1.49277	128450	409.28	366003	494863	96999.4	0.0969994	8.67428e+07	86.7428	3.04427e+07	30.4427	117.283	73.9605	25.9567	0.0827058	5.58143
NRE	44	2018-06-18	347	27.65	1.6	10.39	363	345.6	1695.35	15.4	UND	17.4	17.4	39.67	101.02	0.392695	1797.14	976000	87009.1	1.06481e+06	521.707	1.15097	0.797939	26.295	0.902991	0.385326	1247.14	1.51409	1.81647	158050	1434.01	376078	535562	339860	0.33986	8.91305e+07	89.1305	3.74578e+07	37.4578	126.928	70.2212	29.511	0.267758	7.48684
NRE	54	2018-06-18	347	27.53	1.3	11.29	369	360.24	1932.6	15.2	UND	8.76	8.76	40.11	112.45	0.356692	1110	1040000	87831.9	1.12894e+06		0.889829	0.368721	23.6975	0.901691	0.383664	1128.45	1.45468	1.61093	141491	409.28	399011	540911	96999.4	0.0969994	9.45655e+07	94.5655	3.35335e+07	33.5335	128.196	73.7664	26.158	0.0756649	6.63334
NRE	63	2018-06-18	347	27.2	0.7	13.05	499	323	1411.65	85.3	UND	176	176	16.25	66.19	0.245505	1110	780000	45007.7	826118		0.889829	0.368721	19.1243	0.899402	0.380749	1126.3	1.4536	1.60735	72343	409.28	296985	369737	96999.4	0.0969994	7.03853e+07	70.3853	1.71453e+07	17.1453	87.6276	80.3232	19.5661	0.110695	6.20746
NRE	76	2018-06-18	347	26.98	0.5	14.78	282	257.8	1467.95	14.5	UND	24.2	24.2	16.84	60.37	0.278946	4751.45	994000	47987.3	1.04674e+06	362.323	1.07119	0.643247	10.386	0.895028	0.375221	873.425	1.32702	1.22296	58686.6	3056.35	372970	434713	724356	0.724356	8.83939e+07	88.3939	1.39087e+07	13.9087	103.027	85.7968	13.5001	0.703074	7.01843
NRE	0	2018-07-09	368	28.89	4.4	0.09	1020	390.9	871.15	47.8	593	36.1	629.1	9.7	67.81	0.143047	1110	127000	44731.5	172841		0.889829	0.368721	49.7315	0.914722	0.40054	1499.31	1.64031	2.3097	103316	409.28	50868.6	154594	96999.4	0.0969994	1.20558e+07	12.0558	2.4486e+07	24.486	36.6388	32.9046	66.8307	0.264745	4.2058
NRE	9	2018-07-09	368	28.65	3.7	0.18	1030	465	544.2	72.6	416	149	565	3.53	26.84	0.13152	1110	55100	10056	66266		0.889829	0.368721	29.609	0.90465	0.387454	1506.51	1.64391	2.32496	23379.8	409.28	21348.7	45137.8	96999.4	0.0969994	5.05964e+06	5.05964	5.54102e+06	5.54102	10.6977	47.2967	51.7966	0.906735	1.96576
NRE	14	2018-07-09	368	27.4	1.7	2.38	766	486.4	851.65	120	78.6	201	279.6	5.85	21.39	0.273492	1110	108000	7022.38	116132		0.889829	0.368721	24.4129	0.902049	0.384121	2864.38	2.3236	6.5654	46104.7	409.28	41485.1	87999.1	96999.4	0.0969994	9.83197e+06	9.83197	1.09268e+07	10.9268	20.8558	47.1426	52.3923	0.465096	2.44887
NRE	19	2018-07-09	368	27.49	3	3.9	462	418.2	3651.75	101	22.9	20.9	43.8	79.47	71.99	1.1039	3327.32	247000	16626.4	266954	199.271	0.989574	0.507135	20.7443	0.900212	0.38178	2320.31	2.05126	4.51691	75100	1687.4	94299.7	171087	399914	0.399914	2.2349e+07	22.349	1.77987e+07	17.7987	40.5476	55.1179	43.8958	0.986282	1.11036
NRE	26	2018-07-09	368	27.42	1.2	7.99	418	397.5	1451.7	60.4	UND	20.5	20.5	13.75	40.65	0.338253	1912.34	755000	17314.2	774227	105.311	0.942542	0.438208	13.109	0.896391	0.376938	2578.52	2.18051	5.42567	93941.3	838.006	284588	379368	198607	0.198607	6.74474e+07	67.4474	2.22641e+07	22.2641	89.9101	75.0165	24.7626	0.220895	6.19344
NRE	28	2018-07-09	368	27.1	1.4	8.16	436	415.2	1353.6	66.9	UND	20.8	20.8	13.2	35.88	0.367893	1110	686000	18604.9	705715		0.889829	0.368721	12.5395	0.896105	0.376579	2179.52	1.98079	4.06716	75669.3	409.28	258333	334412	96999.4	0.0969994	6.12249e+07	61.2249	1.79336e+07	17.9336	79.2555	77.25	22.6276	0.122388	5.85517
NRE	36	2018-07-09	368	27.73	1.8	9.16	402	385	2139.55	28.8	UND	17	17	27.31	75.56	0.361435	1110	819000	17966.3	838076		0.889829	0.368721	9.49586	0.894582	0.374661	2268.55	2.02535	4.34791	78115.8	409.28	306848	385373	96999.4	0.0969994	7.27229e+07	72.7229	1.85134e+07	18.5134	91.3333	79.6236	20.2702	0.106204	4.26881
NRE	44	2018-07-09	368	27.25	2.7	7.29	418	396.2	2255.35	32.8	UND	21.8	21.8	36.02	66.86	0.538738	1255.6	636000	23045.5	660301	122.356	0.951074	0.450216	12.4326	0.896052	0.376511	2622.01	2.20228	5.58978	128820	565.29	239461	368846	133974	0.133974	5.67523e+07	56.7523	3.05302e+07	30.5302	87.4165	64.9217	34.925	0.153259	3.87596
NRE	54	2018-07-09	368	27.39	2.2	13.01	351	327.7	1831.1	26.7	UND	23.3	23.3	26.01	63.42	0.410123	1110	518000	35973.2	555083		0.889829	0.368721	12.3298	0.896001	0.376446	1912.57	1.84717	3.29834	118652	409.28	194999	314061	96999.4	0.0969994	4.62148e+07	46.2148	2.81205e+07	28.1205	74.4324	62.0897	37.78	0.130319	4.0649
NRE	63	2018-07-09	368	27.51	1.8	13.4	339	313	1558.35	20.2	UND	26	26	17.26	57.37	0.300854	1110	482000	36381.3	519491		0.889829	0.368721	12.3565	0.896014	0.376463	1446.29	1.61377	2.19939	80016.7	409.28	181455	261881	96999.4	0.0969994	4.30049e+07	43.0049	1.8964e+07	18.964	62.0659	69.2891	30.5546	0.156285	3.98279
NRE	76	2018-07-09	368	26.84	4.2	15.55	384	359.7	1547.7	14.5	UND	24.3	24.3	15.87	61.24	0.259144	1634.46	624000	26850.5	652485	12.4706	0.896071	0.376535	11.4314	0.895551	0.37588	1240.59	1.51081	1.8047	48457.2	615.431	234549	283622	145857	0.145857	5.55881e+07	55.5881	1.14844e+07	11.4844	67.2183	82.6979	17.0852	0.21699	4.34311
NRE	0	2018-08-07	397	27.78	13.1	0.05	1100	508	1185.85	68.7	536	56	592	1.54	10.73	0.143523	1110	3300	3243.13	7653.13		0.889829	0.368721	571.635	1.17596	0.851054	2562.79	2.17264	5.3671	17406.2	409.28	2808.48	20624	96999.4	0.0969994	665609	0.665609	4.12528e+06	4.12528	4.88789	13.6175	84.398	1.98449	0.412184
NRE	9	2018-08-07	397	27.96	7.3	0.05	1110	543.6	1144.9	70.3	505	61.4	566.4	1.01	6.71	0.150522	1110	2180	1955.29	5245.29		0.889829	0.368721	34.4618	0.907079	0.390583	1175.93	1.47844	1.69118	3306.74	409.28	851.471	4567.5	96999.4	0.0969994	201799	0.201799	783699	0.783699	1.0825	18.642	72.3973	8.96071	0.0945494
NRE	14	2018-08-07	397	27.53	4.7	0.06	1060	518.5	623	69.4	469	72.5	541.5	3.7	21.39	0.172978	1110	6480	3031.11	10621.1		0.889829	0.368721	241.349	1.01064	0.54021	3464.02	2.62375	9.45243	28651.4	409.28	3500.56	32561.2	96999.4	0.0969994	829633	0.829633	6.79038e+06	6.79038	7.71701	10.7507	87.9923	1.25696	1.23869
NRE	19	2018-08-07	397	30.22	4.7	0.16	1080	489.2	652.45	66.3	526	64.8	590.8	2.61	24	0.10875	1110	8050	5470.82	14630.8		0.889829	0.368721	183.607	0.981733	0.495175	2052.45	1.91718	3.68782	20175.4	409.28	3986.16	24570.9	96999.4	0.0969994	944720	0.94472	4.78157e+06	4.78157	5.82329	16.2231	82.1112	1.66571	0.892527
NRE	26	2018-08-07	397	29.96	3.5	0.63	839	482.5	1347.15	57.7	330	26.5	356.5	27.05	131.6	0.205547	1110	226000	17777.8	244888		0.889829	0.368721	91.2879	0.935523	0.428491	2427.61	2.10497	4.88109	86775.1	409.28	96839	184023	96999.4	0.0969994	2.29508e+07	22.9508	2.05657e+07	20.5657	43.6135	52.6232	47.1544	0.222407	3.23747
NRE	28	2018-08-07	397	30.98	3.4	0.71	870	487.2	1490.25	63	364	18.8	382.8	30.06	149.03	0.201704	1110	253000	20847.3	274957		0.889829	0.368721	104.454	0.942114	0.437611	2282.79	2.03248	4.39397	91602.4	409.28	110716	202727	96999.4	0.0969994	2.62396e+07	26.2396	2.17098e+07	21.7098	48.0464	54.6131	45.1851	0.201887	3.22405
NRE	36	2018-08-07	397	30.18	2.9	1.27	862	499.2	1578.95	57.6	341	21.8	362.8	40.01	167.8	0.238439	1110	265000	27131.2	293241		0.889829	0.368721	64.7647	0.922247	0.410506	1239.79	1.51041	1.80327	48925	409.28	108784	158118	96999.4	0.0969994	2.57819e+07	25.7819	1.15952e+07	11.5952	37.4741	68.7992	30.942	0.258844	2.37335
NRE	44	2018-08-07	397	30.38	2.4	1.72	571	555.6	1718.2	34.3	UND	15.4	15.4	38.35	184.54	0.207814	1110	553000	26466.1	580576		0.889829	0.368721	101.771	0.94077	0.435742	1649.75	1.71561	2.64262	69939.8	409.28	240965	311314	96999.4	0.0969994	5.71087e+07	57.1087	1.65757e+07	16.5757	73.7815	77.4025	22.466	0.131469	4.29411
NRE	54	2018-08-07	397	30.04	1.7	5.88	401	386.3	1852.3	24.4	UND	14.7	14.7	32.41	110.94	0.29214	1110	1070000	45614	1.11672e+06		0.889829	0.368721	20.2684	0.899974	0.381477	2432.07	2.1072	4.89664	223355	409.28	408181	631945	96999.4	0.0969994	9.67388e+07	96.7388	5.29352e+07	52.9352	149.771	64.5911	35.3441	0.0647651	8.08568
NRE	63	2018-08-07	397	29.54	1.4	7.7	382	364.8	2040.6	26.3	UND	17.2	17.2	26.92	86.32	0.311863	1110	1310000	59100	1.37021e+06		0.889829	0.368721	14.5141	0.897094	0.377826	1882.57	1.83215	3.21856	190217	409.28	494952	685578	96999.4	0.0969994	1.17304e+08	117.304	4.50814e+07	45.0814	162.482	72.1949	27.7454	0.0596985	7.96246
NRE	76	2018-08-07	397	28.77	1.7	11.4	371	348.7	4581.4	22.8	UND	22.3	22.3	95.4	50.77	1.87906	1110	840000	41959.9	883070		0.889829	0.368721	15.0312	0.897353	0.378153	1035.13	1.40796	1.46067	61289.7	409.28	317649	379348	96999.4	0.0969994	7.52828e+07	75.2828	1.45257e+07	14.5257	89.9054	83.7355	16.1566	0.107891	1.9624
NRE	0	2018-08-20	410	26.59	10.2	0.04	854	436.6	799.15	59	366	51.4	417.4	1.25	5.74	0.21777	1110	14400	1110	16620		0.889829	0.368721	503.631	1.14192	0.779269		0.889829	0.368721	409.28	409.28	11221.5	12040	96999.4	0.0969994	2.65949e+06	2.65949	96999.4	0.0969994	2.85349	93.2013	3.39933	3.39933	0.357065
NRE	9	2018-08-20	410	28.09	6.2	0.05	909	473.1	527.3	64.6	370	65.9	435.9	0.81	2.97	0.272727	1110	10700	1110	12920		0.889829	0.368721	763.3	1.2719	1.0768		0.889829	0.368721	409.28	409.28	11521.8	12340.4	96999.4	0.0969994	2.73067e+06	2.73067	96999.4	0.0969994	2.92467	93.3668	3.3166	3.3166	0.554649
NRE	14	2018-08-20	410	27.73	6.9	0.14	925	468	639.2	77.3	365	92	457	1.17	4.88	0.239754	1110	14700	1110	16920		0.889829	0.368721	611.592	1.19596	0.89522		0.889829	0.368721	409.28	409.28	13159.7	13978.3	96999.4	0.0969994	3.11886e+06	3.11886	96999.4	0.0969994	3.31286	94.1441	2.92797	2.92797	0.518282
NRE	19	2018-08-20	410	29.03	3.5	1.67	879	499	502.85	125	246	134	380	4.27	17.53	0.243582	1110	25200	5508.11	31818.1		0.889829	0.368721	503.253	1.14173	0.778881	1002.95	1.39186	1.41111	7772.57	409.28	19627.8	27809.7	96999.4	0.0969994	4.65179e+06	4.65179	1.8421e+06	1.8421	6.59089	70.5791	27.9492	1.47172	1.31071
NRE	26	2018-08-20	410	28.54	4.9	4.26	658	363.7	1600.55	126	216	78.3	294.3	46.75	97.01	0.481909	1110	120000	9086.89	130197		0.889829	0.368721	52.5037	0.91611	0.402365	1807.3	1.79447	3.02406	27479.3	409.28	48283.9	76172.4	96999.4	0.0969994	1.14433e+07	11.4433	6.51259e+06	6.51259	18.0529	63.3876	36.0751	0.537308	1.12792
NRE	28	2018-08-20	410	28.23	5	3.03	759	354	980.05	161	223	182	405	31.34	58.73	0.533628	1110	27100	2689.48	30899.5		0.889829	0.368721	122.325	0.951059	0.450194	3184.58	2.48387	8.01985	21569.2	409.28	12200.3	34178.8	96999.4	0.0969994	2.89146e+06	2.89146	5.11191e+06	5.11191	8.10037	35.6955	63.1071	1.19747	0.826526
NRE	36	2018-08-20	410	27.95	3.4	7.96	418	335.4	2186.35	113	61.4	21.2	82.6	65.83	167.37	0.39332	1110	171000	17664.6	189775		0.889829	0.368721	70.741	0.925238	0.414514	5177.75	3.48155	22.085	390123	409.28	70881.9	461414	96999.4	0.0969994	1.6799e+07	16.799	9.2459e+07	92.459	109.355	15.3619	84.5494	0.0887014	5.00172
NRE	44	2018-08-20	410	28.24	1.6	9.08	401	370.8	3974.05	108	13.6	16.6	30.2	112.55	165.84	0.678666	1110	120000	15678.7	136789		0.889829	0.368721	57.9959	0.918859	0.405999	4481.07	3.13283	16.0913	252290	409.28	48719.8	301419	96999.4	0.0969994	1.15466e+07	11.5466	5.97928e+07	59.7928	71.4364	16.1635	83.7007	0.135784	1.79757
NRE	54	2018-08-20	410	28.57	1.3	11.27	360	333.1	2376	90	UND	26.9	26.9	51.69	138.32	0.373699	1426.39	257000	19893.6	278320	290.54	1.03526	0.580664	31.5353	0.905614	0.388694	2208.99	1.99554	4.15872	82732	828.254	99894.3	183455	196296	0.196296	2.36749e+07	23.6749	1.96075e+07	19.6075	43.4787	54.4518	45.0967	0.451476	1.82991
NRE	63	2018-08-20	410	28.46	0.9	12.79	368	336.1	1424.05	83.7	UND	31.9	31.9	22.84	56.65	0.403177	1110	298000	23484.4	322594		0.889829	0.368721	33.9047	0.9068	0.390223	1868.92	1.82532	3.18268	74743.4	409.28	116286	191439	96999.4	0.0969994	2.75599e+07	27.5599	1.77142e+07	17.7142	45.3711	60.7433	39.0429	0.213791	3.18606
NRE	76	2018-08-20	410	28.52	0.6	13.93	341	316.2	2139.15	53.4	UND	24.8	24.8	33.69	48.57	0.693638	1279.68	545000	24516.1	570796	266.537	1.02324	0.560681	17.4725	0.898575	0.3797	1503.32	1.64232	2.31819	56833	717.49	206937	264487	170045	0.170045	4.9044e+07	49.044	1.34694e+07	13.4694	62.6835	78.2407	21.488	0.271276	2.9303
NRE	0	2018-09-04	425	30.43	6.1	0.07	1090	368.5	687.45	50.4	649	72.5	721.5	5.98	42.19	0.14174	1110	24000	38616.6	63726.6		0.889829	0.368721	75.4632	0.927602	0.417699	990.064	1.38541	1.39158	53738.3	409.28	10024.8	64172.4	96999.4	0.0969994	2.37587e+06	2.37587	1.2736e+07	12.736	15.2089	15.6216	83.7406	0.637783	2.21236
NRE	9	2018-09-04	425	30.19	3.4	0.07	1070	455	373.4	64.6	506	109	615	3.95	26.51	0.149	1110	19500	28085.1	48695.1		0.889829	0.368721	68.9092	0.924321	0.413283	1244.81	1.51292	1.81229	50898.4	409.28	8059.02	59366.7	96999.4	0.0969994	1.90999e+06	1.90999	1.20629e+07	12.0629	14.0699	13.575	85.7356	0.689411	3.76805
NRE	14	2018-09-04	425	30.32	3.8	0.19	830	469.3	721.35	57.9	320	40.7	360.7	16.31	54.77	0.297791	1110	5030	22642.1	28782.1		0.889829	0.368721	180.983	0.98042	0.49319	1688.24	1.73488	2.73267	61873.4	409.28	2480.75	64763.4	96999.4	0.0969994	587937	0.587937	1.4664e+07	14.664	15.3489	3.83048	95.5376	0.631962	2.12781
NRE	19	2018-09-04	425	30.54	3.6	0.66	624	470.6	1029.8	54.4	120	33.4	153.4	30.1	128.5	0.234241	1110	301000	59730.6	361841		0.889829	0.368721	208.969	0.994428	0.514634	811.033	1.29579	1.13863	68011.2	409.28	154905	223325	96999.4	0.0969994	3.67125e+07	36.7125	1.61187e+07	16.1187	52.9281	69.3629	30.4539	0.183266	5.13965
NRE	26	2018-09-04	425	30.57	0.8	3.68	307	277.8	1096.6	32.2	UND	29.2	29.2	14.17	44.89	0.315661	1110	434000	11404	446514		0.889829	0.368721	9.35606	0.894512	0.374573	3085.74	2.4344	7.55011	86101.8	409.28	162565	249076	96999.4	0.0969994	3.85279e+07	38.5279	2.04061e+07	20.4061	59.031	65.2672	34.5685	0.164319	5.38309
NRE	28	2018-09-04	425	30.52	1	3.37	472	443.8	1143.55	46.1	UND	28.2	28.2	16.7	45.87	0.364072	1110	380000	22296.8	403407		0.889829	0.368721	11.2793	0.895475	0.375784	2561.05	2.17176	5.36064	119525	409.28	142798	262733	96999.4	0.0969994	3.38431e+07	33.8431	2.83275e+07	28.3275	62.2676	54.3511	45.4932	0.155778	5.44511
NRE	36	2018-09-04	425	30.05	1.3	8.07	385	358.4	1411.85	39.8	UND	26.6	26.6	22.67	68.49	0.330997	1110	559000	35340.3	595450		0.889829	0.368721	13.6558	0.896664	0.377284	2620.79	2.20167	5.58513	197380	409.28	210902	408691	96999.4	0.0969994	4.99837e+07	49.9837	4.67792e+07	46.7792	96.8598	51.6041	48.2957	0.100144	6.86049
NRE	44	2018-09-04	425	30.34	2.1	10.11	385	359.3	2412.95	33.2	UND	25.7	25.7	40.31	141.38	0.285118	1110	965000	57603.2	1.02371e+06		0.889829	0.368721	13.2724	0.896472	0.377041	2668.74	2.22567	5.76978	332358	409.28	363845	696612	96999.4	0.0969994	8.62313e+07	86.2313	7.87688e+07	78.7688	165.097	52.2306	47.7106	0.0587529	6.84213
NRE	54	2018-09-04	425	30.28	1.5	11.26	347	320.3	1781.45	41.4	UND	26.7	26.7	20.35	81.24	0.250492	1110	870000	38204.1	909314		0.889829	0.368721	10.8527	0.895261	0.375515	1451.81	1.61653	2.21071	84458.2	409.28	326698	411566	96999.4	0.0969994	7.74275e+07	77.4275	2.00166e+07	20.0166	97.5411	79.3794	20.5212	0.0994447	5.47538
NRE	63	2018-09-04	425	29.88	1.4	12.01	367	344.3	4472.6	44.9	UND	22.7	22.7	53.85	66.05	0.815291	1110	886000	35104.3	922214		0.889829	0.368721	15.1967	0.897436	0.378258	1542.02	1.66169	2.40119	84292.1	409.28	335137	419838	96999.4	0.0969994	7.94274e+07	79.4274	1.99772e+07	19.9772	99.5016	79.8252	20.0773	0.0974853	2.22469
NRE	76	2018-09-04	425	29.96	0.4	13.93	364	329.2	1137	31.9	UND	34.8	34.8	10.31	33.62	0.306663	1387.22	905000	25616.4	932004	18.2732	0.898975	0.380209	17.9648	0.898821	0.380013	1168.27	1.47461	1.67806	42985.8	527.432	343912	387425	125001	0.125001	8.1507e+07	81.507	1.01876e+07	10.1876	91.8197	88.7686	11.0953	0.136138	8.07561
NRE	0	2018-09-26	447	25.92	3.6	0.03	789	682.2	1097	128	22.1	84.7	106.8	0.53	1.76	0.301136	1110	7230	1110	9450		0.889829	0.368721	947.804	1.36425	1.32881		0.889829	0.368721	409.28	409.28	9607.3	10425.9	96999.4	0.0969994	2.27693e+06	2.27693	96999.4	0.0969994	2.47093	92.1487	3.92563	3.92563	0.225244
NRE	9	2018-09-26	447	25.87	4	0.03	793	702.3	1462.15	136	20.3	70.4	90.7	0.9	2.29	0.393013	1110	6840	1110	9060		0.889829	0.368721	2162.49	1.97227	4.0149		0.889829	0.368721	409.28	409.28	27461.9	28280.5	96999.4	0.0969994	6.50847e+06	6.50847	96999.4	0.0969994	6.70247	97.1056	1.44722	1.44722	0.458398
NRE	14	2018-09-26	447	26.02	3.9	0.04	768	678.9	1028.05	135	24.4	64.7	89.1	0.64	1.41	0.453901	1110	6400	1110	8620		0.889829	0.368721	1503.9	1.64261	2.31942		0.889829	0.368721	409.28	409.28	14844.3	15662.8	96999.4	0.0969994	3.51809e+06	3.51809	96999.4	0.0969994	3.71209	94.7739	2.61307	2.61307	0.36108
NRE	19	2018-09-26	447	26.03	3.8	0.03	799	699.9	1235.25	135	22.7	76.4	99.1	0.8	1.93	0.414508	1110	6510	1110	8730		0.889829	0.368721	1549.61	1.66549	2.4177		0.889829	0.368721	409.28	409.28	15739.2	16557.8	96999.4	0.0969994	3.73019e+06	3.73019	96999.4	0.0969994	3.92419	95.0563	2.47183	2.47183	0.317684
NRE	26	2018-09-26	447	26.2	3.2	0.04	760	656.9	971.3	136	26.3	76.8	103.1	0.91	2.42	0.376033	2399.23	7650	3156.07	13205.3	805.936	1.29324	1.13192	720.832	1.25064	1.02371	2337.17	2.0597	4.57288	14432.3	2715.74	7831.39	24979.5	643630	0.64363	1.85604e+06	1.85604	3.42046e+06	3.42046	5.92013	31.3513	57.7768	10.8719	0.609506
NRE	28	2018-09-26	447	26.13	3.5	0.03	750	643.8	812.9	133	26.3	79.9	106.2	0.95	2.6	0.365385	1110	5870	1110	8090		0.889829	0.368721	495.929	1.13807	0.771403		0.889829	0.368721	409.28	409.28	4528.13	5346.69	96999.4	0.0969994	1.07317e+06	1.07317	96999.4	0.0969994	1.26717	84.6903	7.65483	7.65483	0.155882
NRE	36	2018-09-26	447	26.25	2.3	0.04	810	660.2	508.7	126	38.8	111	149.8	1.09	3.96	0.275253	1110	4500	1110	6720		0.889829	0.368721	267.72	1.02384	0.561655	2577.15	2.17982	5.42055	6016.81	409.28	2527.45	8953.53	96999.4	0.0969994	599005	0.599005	1.42598e+06	1.42598	2.12199	28.2285	67.2003	4.57116	0.417139
NRE	44	2018-09-26	447	26.27	0.8	0.08	832	633.3	409.5	158	31.7	167	198.7	1.17	3.47	0.337176	1110	10600	1888.12	13598.1		0.889829	0.368721	537.106	1.15868	0.814078	1723.41	1.75248	2.8167	5318.26	409.28	8629.23	14356.8	96999.4	0.0969994	2.04513e+06	2.04513	1.26043e+06	1.26043	3.40256	60.1056	37.0436	2.85078	0.830905
NRE	54	2018-09-26	447	26.55	2.3	0.26	773	550.6	621.5	108	83.4	139	222.4	5.92	29.49	0.200746	1110	13900	9599.14	24609.1		0.889829	0.368721	13.2303	0.896451	0.377015	1019.49	1.40014	1.43645	13788.6	409.28	5240.51	19438.4	96999.4	0.0969994	1.242e+06	1.242	3.26791e+06	3.26791	4.60691	26.9595	70.935	2.10552	0.741256
NRE	63	2018-09-26	447	26.68	2.4	0.53	730	516.7	650.05	125	81.3	132	213.3	7.88	27.99	0.281529	1110	26800	9204.19	37114.2		0.889829	0.368721	10.5227	0.895096	0.375307	1136.24	1.45857	1.62392	14946.8	409.28	10058.2	25414.4	96999.4	0.0969994	2.3838e+06	2.3838	3.5424e+06	3.5424	6.0232	39.577	58.8126	1.61043	0.926576
NRE	76	2018-09-26	447	26.73	1.3	2.65	591	412.9	673.5	86	72.1	106	178.1	8.72	44.59	0.19556	1110	54100	21312.1	76522.1		0.889829	0.368721	63.01	0.921369	0.409335	1458.88	1.62007	2.22526	47424.9	409.28	22145	69979.2	96999.4	0.0969994	5.24837e+06	5.24837	1.12397e+07	11.2397	16.5851	31.6451	67.77	0.58486	2.46252
NRE	0	2018-10-01	452	25	2	0.05	1240	751.8	903.7	104	31.2	457	488.2	1	4.12	0.242718	1110	9950	1110	12170		0.889829	0.368721	1294.01	1.53754	1.90222		0.889829	0.368721	409.28	409.28	18927.1	19745.7	96999.4	0.0969994	4.48573e+06	4.48573	96999.4	0.0969994	4.67973	95.8545	2.07276	2.07276	0.517841
NRE	9	2018-10-01	452	24.99	2.9	0.05	1140	747.6	1210	95.2	21.4	371	392.4	8.3	4.55	1.82418	1110	27500	1199.94	29809.9		0.889829	0.368721	561.76	1.17102	0.840368	3943.06	2.86353	12.288	14744.9	409.28	23110.1	38264.3	96999.4	0.0969994	5.4771e+06	5.4771	3.49454e+06	3.49454	9.06864	60.396	38.5344	1.06961	0.749474
NRE	14	2018-10-01	452	25.49	1.7	0.05	1100	748.5	1270.4	114	16.5	335	351.5	5.52	4.18	1.32057	1110	34000	1110	36220		0.889829	0.368721	1074.06	1.42745	1.52217		0.889829	0.368721	409.28	409.28	51753.6	52572.2	96999.4	0.0969994	1.22656e+07	12.2656	96999.4	0.0969994	12.4596	98.443	0.778511	0.778511	0.980762
NRE	19	2018-10-01	452	25.76	1.4	0.05	1100	752.5	1073.8	115	15.5	332	347.5	3.9	9	0.433333	1110	11900	1110	14120		0.889829	0.368721	1891.02	1.83638	3.24089		0.889829	0.368721	409.28	409.28	38566.6	39385.2	96999.4	0.0969994	9.14029e+06	9.14029	96999.4	0.0969994	9.33429	97.9217	1.03917	1.03917	0.869277
NRE	26	2018-10-01	452	25.92	1	0.09	1100	771.1	742.45	129	14.9	314	328.9	2.34	8.91	0.262626	1110	9550	3268.83	13928.8		0.889829	0.368721	2800.05	2.29139	6.2962	2337.17	2.0597	4.57288	14947.9	409.28	60128.7	75485.9	96999.4	0.0969994	1.42505e+07	14.2505	3.54266e+06	3.54266	17.8902	79.6555	19.8023	0.542194	2.40961
NRE	28	2018-10-01	452	25.77	0.5	0.08	1060	763.8	554.55	127	15.2	281	296.2	1.98	8.03	0.246575	1110	7670	1110	9890		0.889829	0.368721	1976.36	1.8791	3.47238		0.889829	0.368721	409.28	409.28	26633.1	27451.7	96999.4	0.0969994	6.31205e+06	6.31205	96999.4	0.0969994	6.50605	97.0182	1.49091	1.49091	1.17321
NRE	36	2018-10-01	452	25.95	0.3	0.38	924	685.1	544.85	144	10.9	228	238.9	2.17	13.69	0.15851	1110	5330	1110	7550		0.889829	0.368721	235.305	1.00761	0.535373		0.889829	0.368721	409.28	409.28	2853.54	3672.1	96999.4	0.0969994	676289	0.676289	96999.4	0.0969994	0.870288	77.7087	11.1457	11.1457	0.15973
NRE	44	2018-10-01	452	25.79	0.5	0.5	923	677.4	567.85	124	17.6	228	245.6	2.36	11.36	0.207746	1110	3100	2000.87	6210.87		0.889829	0.368721	1286.08	1.53358	1.88753	1723.41	1.75248	2.8167	5635.86	409.28	5851.36	11896.5	96999.4	0.0969994	1.38677e+06	1.38677	1.3357e+06	1.3357	2.81947	49.1856	47.3741	3.44034	0.496516
NRE	54	2018-10-01	452	25.9	1.2	1.81	805	537.7	538.25	106	25.3	242	267.3	4.27	21.5	0.198605	1110	8590	9711.89	19411.9		0.889829	0.368721	337.368	1.0587	0.621006	1019.49	1.40014	1.43645	13950.6	409.28	5334.44	19694.3	96999.4	0.0969994	1.26426e+06	1.26426	3.30629e+06	3.30629	4.66755	27.0862	70.8357	2.07816	0.867172
NRE	63	2018-10-01	452	25.79	0.7	3.24	658	425	657.35	83.8	47	186	233	8.35	46.65	0.178992	1110	35400	9316.94	45826.9		0.889829	0.368721	276.767	1.02836	0.569141	1136.24	1.45857	1.62392	15129.9	409.28	20147.6	35686.8	96999.4	0.0969994	4.77498e+06	4.77498	3.5858e+06	3.5858	8.45777	56.4567	42.3965	1.14687	1.28665
NRE	76	2018-10-01	452	25.85	1.1	6.35	566	391.5	802.95	64	36.5	138	174.5	12.76	79.17	0.161172	1110	115000	21424.8	137535		0.889829	0.368721	140.324	0.960068	0.463111	1458.88	1.62007	2.22526	47675.8	409.28	53257.7	101343	96999.4	0.0969994	1.26221e+07	12.6221	1.12992e+07	11.2992	24.0182	52.552	47.0441	0.403857	2.99125
NRE	0	2018-10-15	466	21.74	5.9	0.06	868	409.2	328.7	41	389	69.8	458.8	1.15	4.39	0.261959	1110	3240	1110	5460		0.889829	0.368721	1184.84	1.4829	1.70653		0.889829	0.368721	409.28	409.28	5529.15	6347.71	96999.4	0.0969994	1.31041e+06	1.31041	96999.4	0.0969994	1.50441	87.1046	6.44768	6.44768	0.457684
NRE	9	2018-10-15	466	21.87	4.5	0.06	833	434.9	462.5	49.1	322	76.1	398.1	1.22	4.23	0.288416	1110	5640	1703.08	8453.08		0.889829	0.368721	737.713	1.25909	1.0446	1418.55	1.59989	2.14312	3649.92	409.28	5891.54	9950.74	96999.4	0.0969994	1.3963e+06	1.3963	865030	0.86503	2.35833	59.2071	36.6798	4.11306	0.509908
NRE	14	2018-10-15	466	22.52	2.9	0.07	826	423	191.8	56.6	309	94	403	1.26	3.38	0.372781	1110	4860	1781.29	7751.29		0.889829	0.368721	1941.56	1.86168	3.37671	3109.65	2.44636	7.66199	13648.2	409.28	16410.8	30468.3	96999.4	0.0969994	3.88936e+06	3.88936	3.23463e+06	3.23463	7.22098	53.8619	44.7948	1.3433	3.76485
NRE	19	2018-10-15	466	23.4	2.8	0.07	816	426	244.45	58.9	310	80	390	4.17	17.49	0.238422	1110	7550	3240.54	11900.5		0.889829	0.368721	609.761	1.19505	0.893164	614.622	1.19748	0.898631	2912.05	409.28	6743.39	10064.7	96999.4	0.0969994	1.59818e+06	1.59818	690155	0.690155	2.38534	67.0003	28.9332	4.06649	0.975798
NRE	26	2018-10-15	466	23.92	9.4	0.15	899	470	1089.7	50.7	317	112	429	20.36	87.51	0.232659	1110	43600	25014.1	69724.1		0.889829	0.368721	391.547	1.08582	0.669961	1364.17	1.57267	2.03558	50918.3	409.28	29210.3	80537.9	96999.4	0.0969994	6.92284e+06	6.92284	1.20676e+07	12.0676	19.0875	36.269	63.2228	0.508183	1.75163
NRE	28	2018-10-15	466	24.01	9.7	0.82	1040	515	1375.2	54.9	246	279	525	31.72	93.94	0.337662	1110	45700	29002.3	75812.3		0.889829	0.368721	372.495	1.07628	0.652463	1690.94	1.73623	2.73905	79438.8	409.28	29817.6	109666	96999.4	0.0969994	7.06676e+06	7.06676	1.8827e+07	18.827	25.9907	27.1895	72.4373	0.373207	1.88996
NRE	36	2018-10-15	466	23.91	7.3	1.82	1080	594	940.2	33.6	102	384	486	14.04	52.66	0.266616	1110	106000	46825.4	153935		0.889829	0.368721	415.726	1.09792	0.692614	3313.85	2.54858	8.6631	405653	409.28	73417.1	479480	96999.4	0.0969994	1.73999e+07	17.3999	9.61399e+07	96.1399	113.637	15.3118	84.6028	0.0853592	12.0864
NRE	44	2018-10-15	466	23.6	7.7	1.59	1070	613	1149.6	40.4	135	322	457	26.26	84	0.312619	1110	147000	60534.9	208645		0.889829	0.368721	363.884	1.07197	0.644656	3749.95	2.76687	11.0852	671044	409.28	94764.4	766218	96999.4	0.0969994	2.24592e+07	22.4592	1.59037e+08	159.037	181.594	12.3678	87.5788	0.0534156	15.7962
NRE	54	2018-10-15	466	23.72	7.8	4.27	882	465.9	1622.7	19.1	46.1	370	416.1	29.29	68.36	0.428467	1110	219000	63601.8	283712		0.889829	0.368721	209.702	0.994796	0.515205	3839.78	2.81183	11.6345	739975	409.28	112830	853214	96999.4	0.0969994	2.67407e+07	26.7407	1.75374e+08	175.374	202.212	13.2241	86.7279	0.0479692	12.4614
NRE	63	2018-10-15	466	23.8	5.6	6.01	784	475.6	2601.5	19.2	26.4	282	308.4	68.86	111.43	0.617966	1110	330000	70296	401406		0.889829	0.368721	105.152	0.942463	0.438098	3077.92	2.43049	7.51377	528187	409.28	144572	673169	96999.4	0.0969994	3.42636e+07	34.2636	1.2518e+08	125.18	159.541	21.4764	78.4628	0.060799	6.13266
NRE	76	2018-10-15	466	24.1	3.9	8.85	526	361.4	1559.2	16	12.6	152	164.6	36.01	94.77	0.379973	1110	280000	46192.1	327302		0.889829	0.368721	62.9432	0.921335	0.40929	2387.12	2.0847	4.74145	219017	409.28	114601	334028	96999.4	0.0969994	2.71605e+07	27.1605	5.19071e+07	51.9071	79.1646	34.3089	65.5686	0.122529	5.07726
NRE	0	2018-10-30	482	15.22	8.6	0.06	1240	558.9	558.95	29.5	636	45.1	681.1	1.28	4.48	0.285714	1110	2730	1110	4950		0.889829	0.368721	1184.84	1.4829	1.70653		0.889829	0.368721	409.28	409.28	4658.82	5477.38	96999.4	0.0969994	1.10414e+06	1.10414	96999.4	0.0969994	1.29814	85.0556	7.47219	7.47219	0.232246
NRE	9	2018-10-30	482	15.41	6.9	0.07	1180	594.4	319.05	34.1	527	58.6	585.6	1.66	5.77	0.287695	1110	5130	1451.11	7691.11		0.889829	0.368721	737.713	1.25909	1.0446	1418.55	1.59989	2.14312	3109.91	409.28	5358.8	8877.99	96999.4	0.0969994	1.27004e+06	1.27004	737049	0.737049	2.10408	60.3605	35.0294	4.61006	0.659484
NRE	14	2018-10-30	482	15.93	3.8	0.1	838	503.5	378.4	35.5	287	47.5	334.5	2.73	10.99	0.248408	1110	4350	1529.32	6989.32		0.889829	0.368721	1941.56	1.86168	3.37671	3109.65	2.44636	7.66199	11717.6	409.28	14688.7	26815.6	96999.4	0.0969994	3.48122e+06	3.48122	2.77707e+06	2.77707	6.35529	54.7767	43.697	1.52628	1.67952
NRE	19	2018-10-30	482	15.31	5.1	0.07	753	350.1	826.05	35.2	376	26.9	402.9	6.33	22.76	0.27812	1110	5940	2988.56	10038.6		0.889829	0.368721	609.761	1.19505	0.893164	614.622	1.19748	0.898631	2685.62	409.28	5305.4	8400.29	96999.4	0.0969994	1.25738e+06	1.25738	636491	0.636491	1.99087	63.1573	31.9705	4.87221	0.241011
NRE	26	2018-10-30	482	15.85	7.1	0.92	779	428	1078.8	31.6	343	8	351	27.23	94.6	0.287844	1110	43100	24762.2	68972.2		0.889829	0.368721	391.547	1.08582	0.669961	1364.17	1.57267	2.03558	50405.4	409.28	28875.3	79690	96999.4	0.0969994	6.84345e+06	6.84345	1.19461e+07	11.9461	18.8865	36.2346	63.2518	0.51359	1.7507
NRE	28	2018-10-30	482	15.61	6.5	0.9	765	463.54	1258.3	34	293	8.46	301.46	20.17	88.03	0.229126	1110	45200	26484	72794		0.889829	0.368721	372.495	1.07628	0.652463	1690.94	1.73623	2.73905	72541.1	409.28	29491.3	102442	96999.4	0.0969994	6.98945e+06	6.98945	1.71922e+07	17.1922	24.2787	28.7884	70.8121	0.399525	1.92948
NRE	36	2018-10-30	482	16.05	6.2	2.43	779	457.4	1618.25	20.3	309	12.6	321.6	31.09	123.79	0.251151	1110	105000	46573.5	152683		0.889829	0.368721	415.726	1.09792	0.692614	3313.85	2.54858	8.6631	403471	409.28	72724.5	476604	96999.4	0.0969994	1.72357e+07	17.2357	9.56225e+07	95.6225	112.955	15.2589	84.6552	0.0858742	6.98008
NRE	44	2018-10-30	482	16.28	6.1	3.22	716	458.34	1622.75	10.4	250	7.66	257.66	38.94	156.78	0.248374	1110	147000	60283	208393		0.889829	0.368721	363.884	1.07197	0.644656	3749.95	2.76687	11.0852	668251	409.28	94764.4	763425	96999.4	0.0969994	2.24592e+07	22.4592	1.58376e+08	158.376	180.932	12.4131	87.5333	0.0536111	11.1497
NRE	54	2018-10-30	482	16.33	4.5	5.06	669	437	1505.55	UND	190	50.6	240.6	35.13	148.13	0.237157	1110	219000	63349.8	283460		0.889829	0.368721	209.702	0.994796	0.515205	3839.78	2.81183	11.6345	737043	409.28	112830	850282	96999.4	0.0969994	2.67407e+07	26.7407	1.74679e+08	174.679	201.517	13.2697	86.6822	0.0481346	13.3849
NRE	63	2018-10-30	482	16.54	3.3	7.44	584	428.4	1343.6	2.74	103	80	183	26.5	103.17	0.256858	1110	329000	70044	400154		0.889829	0.368721	105.152	0.942463	0.438098	3077.92	2.43049	7.51377	526294	409.28	144134	670838	96999.4	0.0969994	3.41598e+07	34.1598	1.24732e+08	124.732	158.989	21.4857	78.4533	0.0610103	11.833
NRE	76	2018-10-30	482	16.45	2.3	9.53	500	401	5503.25	3.07	51.3	63.5	114.8	21.31	80.29	0.265413	1110	313000	45940.1	360050		0.889829	0.368721	62.9432	0.921335	0.40929	2387.12	2.0847	4.74145	217823	409.28	128108	346340	96999.4	0.0969994	3.03615e+07	30.3615	5.1624e+07	51.624	82.0825	36.989	62.8928	0.118173	1.49153
NRE	0	2018-11-27	509	8.08	10.2	0.04	913	385.2	424.7	21.8	550	21.5	571.5	1.98	5.29	0.374291	1110	3260	1409.06	5779.06		0.889829	0.368721	2110.77	1.94637	3.85884	3556.82	2.6702	9.96342	14039.1	409.28	12579.8	27028.2	96999.4	0.0969994	2.98142e+06	2.98142	3.32726e+06	3.32726	6.40568	46.5434	51.9424	1.51427	1.50828
NRE	9	2018-11-27	509	8.27	9.5	0.05	928	341.5	435.7	25	500	28.2	528.2	1.86	4.92	0.378049	1110	2660	1895.93	5665.93		0.889829	0.368721	331.681	1.05585	0.616009	2715.97	2.24931	5.95562	11291.4	409.28	1638.58	13339.3	96999.4	0.0969994	388345	0.388345	2.67607e+06	2.67607	3.16142	12.2839	84.6479	3.06823	0.725595
NRE	14	2018-11-27	509	8.37	8.6	0.06	852	399.8	397	23.5	479	35.4	514.4	1.86	4.29	0.433566	1703.39	1500	1490.8	4694.18	151.06	0.965442	0.470931	806.822	1.29368	1.13309	3532.91	2.65823	9.83002	14654.6	802.177	1699.63	17156.4	190116	0.190116	402812	0.402812	3.47314e+06	3.47314	4.06606	9.90669	85.4176	4.67567	1.0242
NRE	19	2018-11-27	509	8.49	9.7	0.05	861	337.6	482.9	22.1	481	28.9	509.9	2.26	5.11	0.44227	1918.76	3760	1375.06	7053.83	292.049	1.03601	0.581936	308.747	1.04437	0.596135	4005.8	2.89493	12.6968	17458.9	1116.6	2241.47	20817	264634	0.264634	531228	0.531228	4.13776e+06	4.13776	4.93362	10.7675	83.8686	5.36388	1.02167
NRE	26	2018-11-27	509	9.28	9.4	0.93	825	351.1	988	29.2	439	29.9	468.9	8.09	20.3	0.398522	1470.71	27400	6644.78	35515.5	147.168	0.963494	0.468086	806.383	1.29346	1.13251	4818.39	3.30168	18.8357	125159	688.418	31030.8	156879	163155	0.163155	7.35429e+06	7.35429	2.96628e+07	29.6628	37.1802	19.7801	79.7811	0.438823	3.76318
NRE	28	2018-11-27	509	9.27	10.9	0.62	844	356.1	803.8	30.6	443	31.4	474.4	5.64	14.49	0.389234	1110	14700	5798.87	21608.9		0.889829	0.368721	714.506	1.24748	1.01595	4053.16	2.91864	13.0113	75450.9	409.28	14934.5	90794.7	96999.4	0.0969994	3.53948e+06	3.53948	1.78819e+07	17.8819	21.5183	16.4487	83.1005	0.450776	2.67708
NRE	36	2018-11-27	509	9.04	11	1.17	814	369.6	1016.1	27.9	416	43.5	459.5	6.72	14.23	0.472242	1110	28800	5194.63	35104.6		0.889829	0.368721	364.468	1.07226	0.645183	3819.39	2.80163	11.5082	59781.1	409.28	18581.3	78771.6	96999.4	0.0969994	4.40376e+06	4.40376	1.41681e+07	14.1681	18.6689	23.5888	75.8916	0.519578	1.83731
NRE	44	2018-11-27	509	9.33	9.8	2.85	750	354.5	1259	22.5	270	40.7	310.7	10.53	22.94	0.459024	3688.28	57200	8514.11	69402.4	229.41	1.00466	0.530684	144.334	0.962075	0.466021	2722.8	2.25273	5.98282	50938.4	1957.31	26656.4	79552.1	463882	0.463882	6.31757e+06	6.31757	1.20724e+07	12.0724	18.8538	33.5081	64.0315	2.46041	1.49753
NRE	54	2018-11-27	509	9.56	7.5	3.24	719	439.3	1145.15	22.2	339	41.3	380.3	12.85	29.07	0.442036	1110	72500	8309.98	81920		0.889829	0.368721	245.52	1.01272	0.543565	3121.59	2.45234	7.71829	64138.8	409.28	39408.5	103957	96999.4	0.0969994	9.33981e+06	9.33981	1.52009e+07	15.2009	24.6377	37.9086	61.6977	0.393703	2.15148
NRE	63	2018-11-27	509	10.01	1.9	6.17	392	338.7	1240.5	6.08	130	15.5	145.5	17.41	44.44	0.391764	1443.84	169000	17711.9	188156	102.085	0.940928	0.43596	161.401	0.970618	0.478546	2008.28	1.89507	3.5617	63084.6	629.458	80874.3	144588	149181	0.149181	1.91672e+07	19.1672	1.4951e+07	14.951	34.2674	55.9342	43.6305	0.435345	2.76239
NRE	76	2018-11-27	509	9.64	2.1	6.52	369	246.5	1182.2	3.09	86.9	12.6	99.5	14.97	40.4	0.370545	1738.08	224000	25195.6	250934	162.172	0.971004	0.479117	163.851	0.971845	0.480362	1624.96	1.7032	2.58569	65148.2	832.745	107601	173582	197361	0.197361	2.55015e+07	25.5015	1.54401e+07	15.4401	41.139	61.9886	37.5316	0.479741	3.47986
NRE	0	2018-12-12	525	6.93	9.1	0.04	888	269.5	450.95	21.9	539	17.1	556.1	1.45	2.89	0.50173	1110	1110	1110	3330		0.889829	0.368721		0.889829	0.368721		0.889829	0.368721	409.28	409.28	409.28	1227.84	96999.4	0.0969994	96999.4	0.0969994	96999.4	0.0969994	0.290998	33.3333	33.3333	33.3333	0.06453
NRE	9	2018-12-12	525	6.87	10.9	0.04	878	331.9	575	25.7	484	24.3	508.3	1.25	2.41	0.518672	1110	1110	1110	3330		0.889829	0.368721		0.889829	0.368721		0.889829	0.368721	409.28	409.28	409.28	1227.84	96999.4	0.0969994	96999.4	0.0969994	96999.4	0.0969994	0.290998	33.3333	33.3333	33.3333	0.0506084
NRE	14	2018-12-12	525	7.21	9.1	0.07	786	369.7	521.2	23.7	427	24.6	451.6	1.33	2.89	0.460208	1110	1110	1110	3330		0.889829	0.368721		0.889829	0.368721		0.889829	0.368721	409.28	409.28	409.28	1227.84	96999.4	0.0969994	96999.4	0.0969994	96999.4	0.0969994	0.290998	33.3333	33.3333	33.3333	0.0558324
NRE	19	2018-12-12	525	7.52	7.5	0.09	775	334.4	447.35	20.3	420	26.2	446.2	1.82	3.85	0.472727	1278.17	1760	1110	4148.17	139.192	0.959501	0.462291	819.514	1.30004	1.14986		0.889829	0.368721	409.28	590.886	2023.76	3023.92	140040	0.14004	479630	0.47963	96999.4	0.0969994	0.71667	66.9249	13.5347	19.5404	0.160203
NRE	26	2018-12-12	525	8.57	6.1	0.9	816	328.8	607.55	23.9	444	50.7	494.7	2.59	5.11	0.506849	1110	9250	2911.41	13271.4		0.889829	0.368721	93.4445	0.936603	0.429976	2280.15	2.03116	4.38541	12767.7	409.28	3977.28	17154.3	96999.4	0.0969994	942615	0.942615	3.02595e+06	3.02595	4.06557	23.1853	74.4288	2.38588	0.669174
NRE	28	2018-12-12	525	8.48	5.9	0.9	786	321.3	504	23.4	435	46	481	2.71	4.58	0.591703	1110	9810	1598.37	12518.4		0.889829	0.368721	156.539	0.968184	0.474955	4654.02	3.2194	17.4624	27911.4	409.28	4659.31	32980	96999.4	0.0969994	1.10426e+06	1.10426	6.61501e+06	6.61501	7.81627	14.1277	84.6313	1.24099	1.55085
NRE	36	2018-12-12	525	8.37	5.2	2.72	773	305	599.85	23.1	391	61.6	452.6	4.14	8.12	0.509852	1110	31100	2558.75	34768.8		0.889829	0.368721	249.167	1.01455	0.54651	4139.99	2.96211	13.6013	34802.3	409.28	16996.5	52208.1	96999.4	0.0969994	4.02816e+06	4.02816	8.24815e+06	8.24815	12.3733	32.5552	66.6608	0.783941	2.06273
NRE	44	2018-12-12	525	8	12.2	2.48	765	320.4	1116.85	22.5	387	48.6	435.6	7.17	11.86	0.604553	1110	36200	6338.65	43648.6		0.889829	0.368721	186.862	0.983363	0.497645	3720.13	2.75194	10.9068	69134.3	409.28	18014.8	87558.4	96999.4	0.0969994	4.2695e+06	4.2695	1.63848e+07	16.3848	20.7513	20.5746	78.958	0.467437	1.85802
NRE	54	2018-12-12	525	8.26	9.1	3.62	715	329.4	1177.6	17.9	371	42.3	413.3	10.02	17.01	0.589065	1110	66700	11073.6	78883.6		0.889829	0.368721	269.38	1.02467	0.563024	2841.16	2.31197	6.46735	71616.7	409.28	37553.7	109580	96999.4	0.0969994	8.90023e+06	8.90023	1.69732e+07	16.9732	25.9704	34.2707	65.3558	0.3735	2.20537
NRE	63	2018-12-12	525	8.61	5.6	6.86	581	301.7	1106.5	14	220	36.6	256.6	11.92	22.85	0.521663	1110	102000	13741.3	116851		0.889829	0.368721	131.461	0.955632	0.45672	2084.89	1.93342	3.78231	51974	409.28	46585.4	98968.7	96999.4	0.0969994	1.10407e+07	11.0407	1.23178e+07	12.3178	23.4556	47.0709	52.5156	0.413545	2.1198
	76	2018-12-12	525	8.55	5.7	9.91	364	324.4	1132.9	7.46	84.1	42.3	126.4	11.8	23.47	0.502769	1110	97715.2	11265	110090		0.889829	0.368721	127.172	0.953485	0.453649	1426.28	1.60376	2.15871	24317.9	409.28	44328.4	69055.6	96999.4	0.0969994	1.05058e+07	10.5058	5.76335e+06	5.76335	16.3662	64.1923	35.215	0.592682	1.44463
							1430																																PicoP POC july to dec data				Average % PicoP Contrib. to total POC
																																						2017	sum	average 2017 july - dec			3.47246
																																							8185.25	74.4114
																																						2018	sum	average 2018 july -dec
																																							4499.6	40.9055
																																							PicoP POC july to early sept data
																																						2017	sum	average 2017 july - dec
																																							4443.67	80.794
																																						2018	sum	average 2018 july -dec
																																							2428.79	55.1998

## Sheet: strat_index_calc
Cruise	Station distance downstream from NRE0 (km)	Date	Days	SURF YSI_Temperature (℃)	BOT YSI_Temperature (℃)	SURF YSI_Salinity	BOT YSI_Salinity	𝞺 surf (kg/m^3)	𝞺0 surf (kg/m^3)	A (℃)	B (℃)	C (℃)	𝞺 bot (kg/m^3)	𝞺0 bot (kg/m^3)	A (℃)	B (℃)	C (℃)	∆𝞺 (kg/m^3)	water column depth (m)	[strat index] ∆𝞺/depth (kg/m^3/m)		**𝞺 calculation based on Millero & Poisson 1981
NRE	0	2017-07-05	0	26.97	26.43	0.05	0.05	993.631	993.593	0.75646	0.00727936	0.00048314	993.936	993.898	0.757196	0.00727184	0.00048314	0.304224	5.996	0.0507378		﻿Millero, F. J., and A. Poisson. 1981. International one-atmosphere equation of state of seawater. Deep Sea Res. Part A. Oceanogr. Res. Pap. 28: 625–629. doi:https://doi.org/10.1016/0198-0149(81)90122-9
NRE	9	2017-07-05	0	27.3	26.59	0.05	0.05	993.442	993.404	0.756021	0.00728347	0.00048314	993.846	993.808	0.756976	0.00727417	0.00048314	0.404723	3.518	0.115044
NRE	14	2017-07-05	0	28.45	26.01	0.23	11.34	992.893	992.719	0.754544	0.007295	0.00048314	1003.06	994.129	0.757781	0.00726533	0.00048314	10.1682	3.503	2.9027
NRE	19	2017-07-05	0	28.81	26.1	1.22	14.03	993.428	992.497	0.754099	0.00729771	0.00048314	1005.19	994.08	0.757655	0.00726678	0.00048314	11.7587	4.008	2.9338
NRE	26	2017-07-05	0	29.22	25.83	3.87	16	995.22	992.24	0.753603	0.00730028	0.00048314	1006.94	994.226	0.758036	0.00726236	0.00048314	11.7238	3.539	3.31273
NRE	28	2017-07-05	0	29.01	25.82	4.83	16.14	996.102	992.373	0.753856	0.00729903	0.00048314	1007.06	994.232	0.75805	0.0072622	0.00048314	10.961	3.499	3.13261
NRE	36	2017-07-05	0	29.09	26.44	6.99	18.26	997.75	992.322	0.753759	0.00729953	0.00048314	1008.45	993.892	0.757182	0.00727199	0.00048314	10.6971	4.076	2.62441
NRE	44	2017-07-05	0	28.57	26.61	8.39	19.1	999.186	992.646	0.754395	0.00729596	0.00048314	1009.04	993.797	0.756948	0.00727446	0.00048314	9.85211	6.04	1.63114
NRE	54	2017-07-05	0	28.17	27.21	12.37	22.23	1002.62	992.889	0.754896	0.0072926	0.00048314	1011.27	993.456	0.75614	0.00728239	0.00048314	8.64841	5.08	1.70244
NRE	63	2017-07-05	0	27.58	27.48	14.15	28	1004.42	993.24	0.755653	0.00728668	0.00048314	1015.92	993.299	0.755784	0.00728557	0.00048314	11.5017	7.022	1.63795
NRE	76	2017-07-05	0	27.67	26.7	16.92	21.47	1006.62	993.187	0.755536	0.00728766	0.00048314	1010.94	993.747	0.756826	0.00727572	0.00048314	4.32557	5.967	0.724915
NRE	0	2017-07-17	11	28.33	28.02	0.0599999	0.0599999	992.838	992.792	0.754694	0.00729401	0.00048314	993.025	992.979	0.755086	0.00729121	0.00048314	0.187115	5.996	0.0312066
NRE	9	2017-07-17	11	28.04	27.94	0.09	0.09	993.035	992.967	0.755061	0.0072914	0.00048314	993.095	993.027	0.755188	0.00729043	0.00048314	0.0598572	3.518	0.0170146
NRE	14	2017-07-17	11	26.97	26.46	1.07	12.21	994.412	993.593	0.75646	0.00727936	0.00048314	1003.51	993.881	0.757154	0.00727229	0.00048314	9.09663	3.503	2.59681
NRE	19	2017-07-17	11	26.42	26.13	4.81	16.92	997.633	993.903	0.75721	0.0072717	0.00048314	1007.53	994.063	0.757613	0.00726725	0.00048314	9.89286	4.008	2.46828
NRE	26	2017-07-17	11	26.26	26.06	7.52	18.12	999.865	993.992	0.757431	0.00726928	0.00048314	1008.55	994.102	0.757711	0.00726614	0.00048314	8.68543	3.539	2.4542
NRE	28	2017-07-17	11	26.08	26.13	9.81	18.67	1001.79	994.091	0.757683	0.00726646	0.00048314	1008.96	994.063	0.757613	0.00726725	0.00048314	7.1693	3.499	2.04896
NRE	36	2017-07-17	11	26.41	26.81	16.17	17.69	1006.75	993.909	0.757223	0.00727155	0.00048314	1007.76	993.684	0.756676	0.00727723	0.00048314	1.01046	4.076	0.247904
NRE	44	2017-07-17	11	26.46	27.02	16.59	23.3	1007.07	993.881	0.757154	0.00727229	0.00048314	1012.27	993.565	0.756393	0.00728	0.00048314	5.2034	6.04	0.861491
NRE	54	2017-07-17	11	26.8	27.35	17.2	23.02	1007.37	993.69	0.75669	0.0072771	0.00048314	1011.84	993.375	0.755955	0.00728407	0.00048314	4.47009	5.08	0.879939
NRE	63	2017-07-17	11	26.63	27.27	17.71	28.18	1007.88	993.786	0.756921	0.00727474	0.00048314	1016.2	993.421	0.75606	0.00728311	0.00048314	8.3153	7.022	1.18418
NRE	76	2017-07-17	11	26.52	26.84	18.27	21.77	1008.41	993.848	0.757072	0.00727316	0.00048314	1011.11	993.667	0.756636	0.00727764	0.00048314	2.69913	5.967	0.452343
NRE	0	2017-08-02	27	25.83	23.84	0.08	0.1	994.287	994.226	0.758036	0.00726236	0.00048314	995.324	995.247	0.760999	0.00722239	0.00048314	1.0364	5.996	0.172848
NRE	9	2017-08-02	27	25.18	25.66	2.12	9.77	996.205	994.572	0.758973	0.00725075	0.00048314	1001.99	994.318	0.758278	0.00725946	0.00048314	5.78883	3.518	1.64549
NRE	14	2017-08-02	27	25.55	25.42	4.12	11.64	997.57	994.376	0.758436	0.00725753	0.00048314	1003.63	994.445	0.758624	0.0072552	0.00048314	6.05927	3.503	1.72974
NRE	19	2017-08-02	27	25.29	24.87	9.54	14.37	1002.01	994.514	0.758813	0.00725281	0.00048314	1006.14	994.732	0.759431	0.00724472	0.00048314	4.12889	4.008	1.03016
NRE	26	2017-08-02	27	25.62	25.06	11.44	16.22	1003.36	994.339	0.758336	0.00725876	0.00048314	1007.55	994.634	0.75915	0.00724845	0.00048314	4.18943	3.539	1.18379
NRE	28	2017-08-02	27	24.68	25.07	12.35	16.72	1004.6	994.829	0.759715	0.00724086	0.00048314	1007.95	994.629	0.759135	0.00724864	0.00048314	3.35247	3.499	0.958124
NRE	36	2017-08-02	27	24.5	25.28	15.66	18.93	1007.39	994.92	0.759986	0.0072371	0.00048314	1009.65	994.519	0.758827	0.00725263	0.00048314	2.26545	4.076	0.555802
NRE	44	2017-08-02	27	24.57	24.57	17.59	19.38	1008.93	994.885	0.75988	0.00723858	0.00048314	1010.41	994.885	0.75988	0.00723858	0.00048314	1.47571	6.04	0.244323
NRE	54	2017-08-02	27	24.41	24.21	19.58	19.88	1010.66	994.966	0.760122	0.00723518	0.00048314	1011.01	995.065	0.760427	0.00723082	0.00048314	0.353681	5.08	0.0696222
NRE	63	2017-08-02	27	24.56	24.82	20.1	28.29	1011.01	994.89	0.759895	0.00723837	0.00048314	1017.72	994.758	0.759505	0.00724371	0.00048314	6.70931	7.022	0.95547
NRE	76	2017-08-02	27	24.18	23.88	20.58	21.65	1011.61	995.08	0.760473	0.00723015	0.00048314	1012.66	995.228	0.760937	0.00722332	0.00048314	1.04564	5.967	0.175237
NRE	0	2017-08-21	46	27.03	26.43	0.05	0.05	993.597	993.559	0.75638	0.00728013	0.00048314	993.936	993.898	0.757196	0.00727184	0.00048314	0.338515	5.996	0.0564568
NRE	9	2017-08-21	46	27.75	26.93	0.07	0.08	993.193	993.14	0.755433	0.00728851	0.00048314	993.677	993.616	0.756514	0.00727883	0.00048314	0.483859	3.518	0.137538
NRE	14	2017-08-21	46	28.01	25.82	0.38	13.12	993.274	992.985	0.755099	0.00729111	0.00048314	1004.61	994.232	0.75805	0.0072622	0.00048314	11.3317	3.503	3.23485
NRE	19	2017-08-21	46	27.78	25.47	2.17	16.68	994.787	993.122	0.755394	0.00728882	0.00048314	1007.7	994.419	0.758551	0.0072561	0.00048314	12.9132	4.008	3.22186
NRE	26	2017-08-21	46	27.27	25.45	7.81	17	999.514	993.421	0.75606	0.00728311	0.00048314	1007.97	994.43	0.75858	0.00725574	0.00048314	8.45929	3.539	2.3903
NRE	28	2017-08-21	46	27.24	25.24	8.72	17.73	1000.26	993.438	0.7561	0.00728275	0.00048314	1008.69	994.54	0.758886	0.00725188	0.00048314	8.43258	3.499	2.41
NRE	36	2017-08-21	46	26.74	24.79	13.69	20.09	1004.54	993.724	0.756771	0.00727628	0.00048314	1010.88	994.773	0.75955	0.00724311	0.00048314	6.33642	4.076	1.55457
NRE	44	2017-08-21	46	26.93	24.48	15.6	20.6	1005.98	993.616	0.756514	0.00727883	0.00048314	1011.47	994.931	0.760016	0.00723668	0.00048314	5.48452	6.04	0.908032
NRE	54	2017-08-21	46	26.63	25.03	16.72	21.66	1007.07	993.786	0.756921	0.00727474	0.00048314	1012.05	994.65	0.759194	0.00724787	0.00048314	4.97693	5.08	0.97971
NRE	63	2017-08-21	46	26.85	25.78	18.07	27.86	1008.05	993.662	0.756622	0.00727777	0.00048314	1016.82	994.253	0.758107	0.00726152	0.00048314	8.76631	7.022	1.24841
NRE	76	2017-08-21	46	26.41	25.4	19.54	23.28	1009.52	993.909	0.757223	0.00727155	0.00048314	1013.19	994.456	0.758653	0.00725484	0.00048314	3.67669	5.967	0.61617
NRE	0	2017-09-05	61	25.33	24.98	0.05	0.05	994.531	994.493	0.758754	0.00725355	0.00048314	994.713	994.675	0.759268	0.00724689	0.00048314	0.182575	5.996	0.0304494
NRE	9	2017-09-05	61	24.89	24.74	0.05	0.05	994.76	994.722	0.759401	0.00724512	0.00048314	994.837	994.799	0.759625	0.00724209	0.00048314	0.0768764	3.518	0.0218523
NRE	14	2017-09-05	61	26.12	25.89	0.8	6.75	994.68	994.069	0.757627	0.00726709	0.00048314	999.46	994.194	0.757951	0.00726336	0.00048314	4.77918	3.503	1.36431
NRE	19	2017-09-05	61	26.5	26.1	1.67	13.03	995.14	993.859	0.757099	0.00727287	0.00048314	1004.38	994.08	0.757655	0.00726678	0.00048314	9.23564	4.008	2.3043
NRE	26	2017-09-05	61	27.16	26.09	4.99	15.3	997.351	993.485	0.756206	0.00728177	0.00048314	1006.23	994.085	0.757669	0.00726662	0.00048314	8.87421	3.539	2.50755
NRE	28	2017-09-05	61	27.03	26.12	5.94	15.48	998.175	993.559	0.75638	0.00728013	0.00048314	1006.36	994.069	0.757627	0.00726709	0.00048314	8.18063	3.499	2.33799
NRE	36	2017-09-05	61	26.32	25.97	10.47	18.16	1002.19	993.959	0.757348	0.00727019	0.00048314	1008.63	994.151	0.757838	0.00726468	0.00048314	6.44706	4.076	1.58171
NRE	44	2017-09-05	61	26.56	26.15	11.27	19.7	1002.69	993.825	0.757017	0.00727374	0.00048314	1009.8	994.052	0.757585	0.00726757	0.00048314	7.10636	6.04	1.17655
NRE	54	2017-09-05	61	26.56	26.09	13.61	19.86	1004.58	993.825	0.757017	0.00727374	0.00048314	1009.97	994.085	0.757669	0.00726662	0.00048314	5.38326	5.08	1.0597
NRE	63	2017-09-05	61	26.66	26.02	16.36	20.59	1006.76	993.769	0.75688	0.00727516	0.00048314	1010.61	994.123	0.757767	0.00726549	0.00048314	3.84705	7.022	0.547857
NRE	76	2017-09-05	61	26.36	26.19	18.3	20.93	1008.53	993.937	0.757292	0.0072708	0.00048314	1010.79	994.03	0.757529	0.00726819	0.00048314	2.26704	5.967	0.379929
NRE	0	2017-09-20	76	25.25	24.44	0.0599999	0.0599999	994.581	994.535	0.758871	0.00725207	0.00048314	994.996	994.951	0.760077	0.00723582	0.00048314	0.415802	5.996	0.0693466
NRE	9	2017-09-20	76	25.26	24.63	0.81	4.29	995.15	994.53	0.758856	0.00725225	0.00048314	998.187	994.855	0.75979	0.00723983	0.00048314	3.03748	3.518	0.86341
NRE	14	2017-09-20	76	25.91	24.34	4.85	11.89	997.948	994.183	0.757922	0.0072637	0.00048314	1004.4	995.001	0.760229	0.00723367	0.00048314	6.45675	3.503	1.8432
NRE	19	2017-09-20	76	25.36	24.58	5.93	11.52	999.098	994.477	0.758711	0.0072541	0.00048314	1003.98	994.88	0.759865	0.00723879	0.00048314	4.88285	4.008	1.21828
NRE	26	2017-09-20	76	25.33	24.61	7.85	12.97	1000.64	994.493	0.758754	0.00725355	0.00048314	1005.14	994.865	0.75982	0.00723941	0.00048314	4.50071	3.539	1.27175
NRE	28	2017-09-20	76	25.36	24.77	8.11	12.23	1000.83	994.477	0.758711	0.0072541	0.00048314	1004.46	994.783	0.75958	0.0072427	0.00048314	3.62554	3.499	1.03616
NRE	36	2017-09-20	76	25.14	24.88	10.8	14.28	1003.1	994.592	0.759032	0.00724999	0.00048314	1006.06	994.727	0.759416	0.00724492	0.00048314	2.95731	4.076	0.725543
NRE	44	2017-09-20	76	25.12	24.92	9.9	14.74	1002.39	994.603	0.759061	0.00724961	0.00048314	1006.41	994.706	0.759357	0.00724571	0.00048314	4.02363	6.04	0.666165
NRE	54	2017-09-20	76	24.89	24.74	14.46	16.13	1006.2	994.722	0.759401	0.00724512	0.00048314	1007.65	994.799	0.759625	0.00724209	0.00048314	1.44413	5.08	0.284277
NRE	63	2017-09-20	76	24.91	24.8	12.61	17.41	1004.69	994.712	0.759372	0.00724551	0.00048314	1008.66	994.768	0.759535	0.00724331	0.00048314	3.97567	7.022	0.566174
NRE	76	2017-09-20	76	24.51	24.31	17.88	18.57	1009.21	994.915	0.759971	0.00723731	0.00048314	1009.88	995.016	0.760274	0.00723301	0.00048314	0.674123	5.967	0.112975
NRE	0	2017-10-02	88	21.29	19.23	0.09	0.17	996.47	996.401	0.765214	0.00715202	0.00048314	997.341	997.209	0.768983	0.00707945	0.00048314	0.870176	5.996	0.145126
NRE	9	2017-10-02	88	20.83	20.25	3.26	4.35	999.136	996.591	0.766027	0.00713703	0.00048314	1000.23	996.823	0.767075	0.00711714	0.00048314	1.09779	3.518	0.31205
NRE	14	2017-10-02	88	20.63	19.94	8.07	8.5	1003.05	996.672	0.766385	0.0071303	0.00048314	1003.68	996.943	0.767646	0.00710605	0.00048314	0.627407	3.503	0.179106
NRE	19	2017-10-02	88	20.35	19.94	9.5	10.09	1004.32	996.784	0.766892	0.00712065	0.00048314	1004.97	996.943	0.767646	0.00710605	0.00048314	0.644487	4.008	0.1608
NRE	26	2017-10-02	88	19.81	19.75	11.91	12.05	1006.5	996.993	0.767888	0.0071013	0.00048314	1006.64	997.016	0.768	0.0070991	0.00048314	0.13833	3.539	0.0390872
NRE	28	2017-10-02	88	19.78	19.66	12.14	12.14	1006.7	997.004	0.767944	0.0071002	0.00048314	1006.75	997.05	0.768168	0.00709576	0.00048314	0.0479256	3.499	0.0136969
NRE	36	2017-10-02	88	20.26	20.03	13.18	13.37	1007.35	996.819	0.767057	0.00711749	0.00048314	1007.6	996.909	0.767479	0.0071093	0.00048314	0.25034	4.076	0.0614182
NRE	44	2017-10-02	88	19.94	19.84	13.43	13.48	1007.69	996.943	0.767646	0.00710605	0.00048314	1007.77	996.982	0.767832	0.0071024	0.00048314	0.0815738	6.04	0.0135056
NRE	54	2017-10-02	88	19.9	19.87	14.45	14.49	1008.54	996.959	0.76772	0.00710459	0.00048314	1008.59	996.97	0.767776	0.0071035	0.00048314	0.0451121	5.08	0.00888034
NRE	63	2017-10-02	88	20.17	19.37	15.05	17.08	1008.93	996.854	0.767222	0.00711431	0.00048314	1010.93	997.158	0.768716	0.00708483	0.00048314	2.00285	7.022	0.285224
NRE	76	2017-10-02	88	20.09	20.02	17.81	17.93	1011.24	996.885	0.767369	0.00711145	0.00048314	1011.37	996.913	0.767498	0.00710894	0.00048314	0.128774	5.967	0.021581
NRE	0	2017-10-19	105	18.84	16.63	0.08	0.09	997.412	997.35	0.769735	0.00706413	0.00048314	998.144	998.074	0.774237	0.00696782	0.00048314	0.731862	5.996	0.122058
NRE	9	2017-10-19	105	19.18	20.12	2.38	11.1	999.087	997.228	0.769079	0.00707752	0.00048314	1005.71	996.874	0.767313	0.00711253	0.00048314	6.62677	3.518	1.88368
NRE	14	2017-10-19	105	19.27	20.07	4.74	12.83	1000.92	997.195	0.768906	0.007081	0.00048314	1007.15	996.893	0.767406	0.00711074	0.00048314	6.22203	3.503	1.7762
NRE	19	2017-10-19	105	18.18	17.48	7.53	13	1003.56	997.579	0.771036	0.00703706	0.00048314	1008.26	997.81	0.772456	0.00700678	0.00048314	4.70419	4.008	1.1737
NRE	26	2017-10-19	105	17.31	17.26	10.01	13.22	1005.87	997.864	0.772807	0.00699918	0.00048314	1008.52	997.88	0.772911	0.00699692	0.00048314	2.64857	3.539	0.748394
NRE	28	2017-10-19	105	17.75	17.56	12.47	14.28	1007.73	997.722	0.771903	0.00701865	0.00048314	1009.29	997.784	0.772291	0.00701032	0.00048314	1.55714	3.499	0.445023
NRE	36	2017-10-19	105	17.59	17.96	12.96	15.32	1008.19	997.775	0.77223	0.00701164	0.00048314	1010.01	997.653	0.771477	0.00702772	0.00048314	1.81593	4.076	0.445518
NRE	44	2017-10-19	105	17.77	19.63	13.25	16.1	1008.37	997.716	0.771862	0.00701952	0.00048314	1010.01	997.061	0.768225	0.00709464	0.00048314	1.64662	6.04	0.27262
NRE	54	2017-10-19	105	17.85	17.97	14.11	15.57	1009.05	997.69	0.7717	0.00702299	0.00048314	1010.21	997.65	0.771457	0.00702815	0.00048314	1.16358	5.08	0.22905
NRE	63	2017-10-19	105	18.36	17.63	16.6	16.84	1010.92	997.518	0.770677	0.00704459	0.00048314	1011.39	997.762	0.772148	0.0070134	0.00048314	0.465664	7.022	0.0663151
NRE	76	2017-10-19	105	17.89	18.01	17.77	19.19	1012.07	997.676	0.771619	0.00702471	0.00048314	1013.21	997.636	0.771377	0.00702986	0.00048314	1.14121	5.967	0.191254
NRE	0	2017-11-06	150	18.49	17.75	0.07	0.07	997.527	997.473	0.77042	0.00704996	0.00048314	997.777	997.722	0.771903	0.00701865	0.00048314	0.249641	5.996	0.0416346
NRE	9	2017-11-06	150	18.3	18.44	0.71	9.44	998.09	997.538	0.770796	0.00704209	0.00048314	1005.01	997.49	0.770519	0.0070479	0.00048314	6.92135	3.518	1.96741
NRE	14	2017-11-06	150	19.43	18.12	3.15	11.32	999.601	997.136	0.768602	0.00708711	0.00048314	1006.66	997.599	0.771156	0.00703453	0.00048314	7.05747	3.503	2.01469
NRE	19	2017-11-06	150	21.47	18.48	3.93	13.33	999.395	996.326	0.764901	0.00715769	0.00048314	1008.18	997.476	0.77044	0.00704955	0.00048314	8.78045	4.008	2.19073
NRE	26	2017-11-06	150	19.49	18.76	7.43	15.34	1002.99	997.113	0.768489	0.00708939	0.00048314	1009.73	997.378	0.76989	0.00706093	0.00048314	6.73284	3.539	1.90247
NRE	28	2017-11-06	150	19.72	18.75	7.7	15.54	1003.12	997.027	0.768056	0.00709799	0.00048314	1009.9	997.382	0.76991	0.00706053	0.00048314	6.77403	3.499	1.93599
NRE	36	2017-11-06	150	20.37	18.81	10.83	16.46	1005.39	996.776	0.766856	0.00712135	0.00048314	1010.63	997.361	0.769793	0.00706293	0.00048314	5.24266	4.076	1.28623
NRE	44	2017-11-06	150	20.36	18.64	8.28	17.86	1003.33	996.78	0.766874	0.007121	0.00048314	1011.86	997.421	0.770125	0.00705608	0.00048314	8.52945	6.04	1.41216
NRE	54	2017-11-06	150	20.3	18.74	13.32	17.97	1007.45	996.803	0.766984	0.0071189	0.00048314	1011.91	997.385	0.769929	0.00706012	0.00048314	4.46346	5.08	0.878635
NRE	63	2017-11-06	150	19.38	18.45	16.56	19.5	1010.49	997.154	0.768697	0.00708521	0.00048314	1013.3	997.487	0.770499	0.00704831	0.00048314	2.80829	7.022	0.399927
NRE	76	2017-11-06	150	19.58	18.74	18.55	19.58	1012.07	997.08	0.768319	0.00709277	0.00048314	1013.26	997.385	0.769929	0.00706012	0.00048314	1.1925	5.967	0.199849
NRE	0	2017-12-04	178	11.88	13.59	0.7	8.52	999.773	999.219	0.785418	0.00670611	0.00048314	1005.73	998.87	0.781142	0.00680892	0.00048314	5.95677	5.996	0.993457
NRE	9	2017-12-04	178	13.6	14.2	3.83	12.23	1001.92	998.868	0.781118	0.0068095	0.00048314	1008.63	998.728	0.779687	0.00684326	0.00048314	6.71142	3.518	1.90774
NRE	14	2017-12-04	178	13.23	14.09	7.62	13.94	1005.08	998.949	0.782018	0.00678808	0.00048314	1010.08	998.755	0.779947	0.00683716	0.00048314	4.99773	3.503	1.4267
NRE	19	2017-12-04	178	14.17	13.9	12.36	14.13	1008.74	998.735	0.779758	0.0068416	0.00048314	1010.29	998.799	0.780398	0.00682653	0.00048314	1.54074	4.008	0.384415
NRE	26	2017-12-04	178	13.46	13.39	11.96	13.68	1008.6	998.899	0.781457	0.00680145	0.00048314	1010.04	998.914	0.781627	0.0067974	0.00048314	1.4458	3.539	0.408533
NRE	28	2017-12-04	178	13.42	13.69	11.12	14.93	1007.91	998.908	0.781554	0.00679914	0.00048314	1011.01	998.847	0.780901	0.00681464	0.00048314	3.0965	3.499	0.884968
NRE	36	2017-12-04	178	13.02	13.38	11.24	15.74	1008.11	998.994	0.782535	0.00677573	0.00048314	1011.76	998.917	0.781652	0.00679682	0.00048314	3.65779	4.076	0.897396
NRE	44	2017-12-04	178	13.31	13.44	12.32	16.94	1008.93	998.932	0.781822	0.00679275	0.00048314	1012.75	998.903	0.781506	0.00680029	0.00048314	3.82383	6.04	0.633084
NRE	54	2017-12-04	178	13.03	13.36	15.37	17.04	1011.54	998.992	0.78251	0.00677632	0.00048314	1012.86	998.921	0.7817	0.00679566	0.00048314	1.31784	5.08	0.259418
NRE	63	2017-12-04	178	13.12	13.42	16.51	18.5	1012.47	998.973	0.782288	0.00678163	0.00048314	1014.07	998.908	0.781554	0.00679914	0.00048314	1.59784	7.022	0.227548
NRE	76	2017-12-04	178	13.04	13.08	19.13	19.34	1014.7	998.99	0.782486	0.00677691	0.00048314	1014.87	998.981	0.782387	0.00677927	0.00048314	0.167404	5.967	0.028055
NRE	14	2018-01-09	187	2.46	3.03	0.93	10.27	1000.72	999.953	0.814882	0.00596623	0.00048314	1008.56	999.962	0.81278	0.00601935	0.00048314	7.84173	3.503	2.23858
NRE	19	2018-01-09	187	4.18	1.3	2.58	10.6	1002.08	999.961	0.808674	0.00612324	0.00048314	1008.86	999.915	0.819304	0.00585481	0.00048314	6.78063	4.008	1.69177
NRE	26	2018-01-09	187	2.13	0.66	6.31	10.95	1005.21	999.945	0.81612	0.00593499	0.00048314	1009.15	999.883	0.821827	0.00579144	0.00048314	3.9421	3.539	1.1139
NRE	28	2018-01-09	187	1.97	0.87	7.01	11.1	1005.8	999.94	0.816726	0.00591971	0.00048314	1009.28	999.895	0.820992	0.00581238	0.00048314	3.48299	3.499	0.995425
NRE	36	2018-01-09	187	1.75	1.88	10.78	13.13	1009.01	999.933	0.817565	0.00589857	0.00048314	1011.03	999.938	0.817069	0.00591108	0.00048314	2.01878	4.076	0.495284
NRE	44	2018-01-09	187	0.98	2.95	11.02	16.34	1009.21	999.9	0.820558	0.0058233	0.00048314	1013.77	999.961	0.813072	0.00601196	0.00048314	4.55847	6.04	0.754714
NRE	54	2018-01-09	187	1.17	2.25	11.32	17.13	1009.47	999.909	0.819811	0.00584205	0.00048314	1014.48	999.948	0.815668	0.00594639	0.00048314	5.00991	5.08	0.986203
NRE	63	2018-01-09	187	1.78	2.05	11.96	17.26	1010.02	999.934	0.817451	0.00590146	0.00048314	1014.6	999.943	0.816423	0.00592736	0.00048314	4.57916	7.022	0.652116
NRE	76	2018-01-09	187	1.26	1.45	15.5	19.97	1013.09	999.914	0.819459	0.00585089	0.00048314	1016.99	999.922	0.818721	0.00586947	0.00048314	3.89972	5.967	0.653547
NRE	0	2018-02-06	215	7.71	7.71	0.05	0.05	999.824	999.784	0.797145	0.00641481	0.00048314	999.824	999.784	0.797145	0.00641481	0.00048314	0	5.996	0
NRE	9	2018-02-06	215	7.82	7.82	0.0599999	0.0599999	999.822	999.774	0.79681	0.00642323	0.00048314	999.822	999.774	0.79681	0.00642323	0.00048314	0	3.518	0
NRE	14	2018-02-06	215	8.06	8.06	0.09	0.09	999.823	999.751	0.796085	0.00644147	0.00048314	999.823	999.751	0.796085	0.00644147	0.00048314	0	3.503	0
NRE	19	2018-02-06	215	8.77	8.77	0.22	1.32	999.853	999.678	0.793979	0.00649431	0.00048314	1000.74	999.678	0.793979	0.00649431	0.00048314	0.883374	4.008	0.220403
NRE	26	2018-02-06	215	7.62	7.62	1.14	10.49	1000.71	999.791	0.79742	0.00640788	0.00048314	1008.43	999.791	0.79742	0.00640788	0.00048314	7.71832	3.539	2.18093
NRE	28	2018-02-06	215	9.31	7.6	2.74	10.54	1001.82	999.614	0.792416	0.00653338	0.00048314	1008.47	999.793	0.797481	0.00640634	0.00048314	6.65315	3.499	1.90144
NRE	36	2018-02-06	215	9.21	7.66	5.33	10.28	1003.95	999.626	0.792703	0.00652622	0.00048314	1008.25	999.788	0.797297	0.00641096	0.00048314	4.30125	4.076	1.05526
NRE	44	2018-02-06	215	8.88	7.53	8.35	10.71	1006.48	999.665	0.793658	0.00650235	0.00048314	1008.62	999.799	0.797695	0.00640094	0.00048314	2.13945	6.04	0.354213
NRE	54	2018-02-06	215	8.25	7.47	10.44	12.24	1008.31	999.733	0.795516	0.00645577	0.00048314	1009.92	999.804	0.79788	0.00639629	0.00048314	1.60814	5.08	0.316563
NRE	63	2018-02-06	215	7.91	6.7	11.9	15.47	1009.58	999.766	0.796537	0.00643009	0.00048314	1012.74	999.862	0.800285	0.00633559	0.00048314	3.16637	7.022	0.450922
NRE	76	2018-02-06	215	7.38	6.54	15.15	16.28	1012.39	999.812	0.798157	0.0063893	0.00048314	1013.45	999.872	0.800794	0.00632274	0.00048314	1.06087	5.967	0.177789
NRE	0	2018-03-06	243	10.98	10.96	0.0599999	0.0599999	999.422	999.375	0.787788	0.00664811	0.00048314	999.425	999.378	0.787842	0.00664679	0.00048314	0.00324993	5.996	0.000542016
NRE	9	2018-03-06	243	11.37	11.4	0.08	0.09	999.373	999.309	0.78675	0.00667357	0.00048314	999.375	999.304	0.786671	0.00667551	0.00048314	0.00272901	3.518	0.000775729
NRE	14	2018-03-06	243	10.81	11.35	2.89	7.36	1001.72	999.402	0.788245	0.00663685	0.00048314	1005.26	999.313	0.786803	0.00667227	0.00048314	3.54655	3.503	1.01243
NRE	19	2018-03-06	243	10.52	10.69	4.74	7.99	1003.27	999.447	0.789033	0.00661743	0.00048314	1005.9	999.421	0.78857	0.00662885	0.00048314	2.63592	4.008	0.657664
NRE	26	2018-03-06	243	9.79	10.45	7.52	8.65	1005.66	999.552	0.791055	0.0065673	0.00048314	1006.49	999.458	0.789224	0.0066127	0.00048314	0.825547	3.539	0.233271
NRE	28	2018-03-06	243	10.01	10.02	8.44	8.46	1006.39	999.521	0.790439	0.00658259	0.00048314	1006.4	999.52	0.790411	0.00658328	0.00048314	0.014925	3.499	0.0042655
NRE	36	2018-03-06	243	10.29	11.96	9.79	13.18	1007.46	999.481	0.789663	0.00660182	0.00048314	1009.96	999.204	0.785211	0.00671113	0.00048314	2.49758	4.076	0.612753
NRE	44	2018-03-06	243	11.02	11.9	10.33	14.03	1007.78	999.368	0.787681	0.00665074	0.00048314	1010.68	999.215	0.785366	0.00670737	0.00048314	2.9042	6.04	0.480827
NRE	54	2018-03-06	243	10.47	11.67	10.01	14.47	1007.61	999.455	0.789169	0.00661405	0.00048314	1011.1	999.257	0.785963	0.00669281	0.00048314	3.48735	5.08	0.686486
NRE	63	2018-03-06	243	10.68	11.6	13.39	14.64	1010.39	999.422	0.788597	0.00662818	0.00048314	1011.26	999.269	0.786146	0.00668835	0.00048314	0.86367	7.022	0.122995
NRE	76	2018-03-06	243	10.96	11.39	16	16.88	1012.53	999.378	0.787842	0.00664679	0.00048314	1013.19	999.306	0.786698	0.00667486	0.00048314	0.653624	5.967	0.10954
NRE	0	2018-03-28	265	10.84	10.76	0.05	0.05	999.437	999.397	0.788164	0.00663884	0.00048314	999.449	999.41	0.78838	0.00663352	0.00048314	0.0126804	5.996	0.0021148
NRE	9	2018-03-28	265	10.82	10.71	0.05	0.05	999.44	999.4	0.788218	0.00663751	0.00048314	999.457	999.418	0.788516	0.00663018	0.00048314	0.0173461	3.518	0.00493066
NRE	14	2018-03-28	265	11.8	11.08	0.28	2.39	999.454	999.233	0.785625	0.00670106	0.00048314	1001.27	999.358	0.78752	0.00665468	0.00048314	1.81333	3.503	0.51765
NRE	19	2018-03-28	265	11.74	10.91	0.59	7.68	999.711	999.244	0.785781	0.00669726	0.00048314	1005.61	999.386	0.787976	0.00664348	0.00048314	5.89637	4.008	1.47115
NRE	26	2018-03-28	265	11.53	10.75	2.48	8.84	1001.26	999.282	0.786329	0.00668387	0.00048314	1006.59	999.411	0.788407	0.00663285	0.00048314	5.33216	3.539	1.50669
NRE	28	2018-03-28	265	11.61	10.52	2.03	8.37	1000.88	999.268	0.78612	0.00668899	0.00048314	1006.25	999.447	0.789033	0.00661743	0.00048314	5.36051	3.499	1.53201
NRE	36	2018-03-28	265	11.28	10.2	4.21	8.32	1002.7	999.325	0.786988	0.00666774	0.00048314	1006.26	999.494	0.789912	0.00659567	0.00048314	3.55397	4.076	0.871925
NRE	44	2018-03-28	265	11.25	9.99	5.26	12.63	1003.56	999.33	0.787068	0.00666579	0.00048314	1009.88	999.524	0.790495	0.00658121	0.00048314	6.31697	6.04	1.04586
NRE	54	2018-03-28	265	10.8	10.08	9.42	12.94	1007.06	999.404	0.788272	0.00663618	0.00048314	1010.12	999.512	0.790244	0.00658742	0.00048314	3.06105	5.08	0.602568
NRE	63	2018-03-28	265	10.52	10.06	12.37	14.94	1009.57	999.447	0.789033	0.00661743	0.00048314	1011.81	999.514	0.7903	0.00658604	0.00048314	2.24049	7.022	0.319067
NRE	76	2018-03-28	265	10.18	9.77	14.29	17.81	1011.24	999.497	0.789967	0.0065943	0.00048314	1014.29	999.554	0.791111	0.0065659	0.00048314	3.05004	5.967	0.511151
NRE	0	2018-04-11	279	13.49	13.35	0.05	0.05	998.931	998.892	0.781384	0.00680318	0.00048314	998.962	998.923	0.781725	0.00679508	0.00048314	0.0308912	5.996	0.00515196
NRE	9	2018-04-11	279	13.43	13.35	0.0599999	0.0599999	998.952	998.905	0.78153	0.00679971	0.00048314	998.97	998.923	0.781725	0.00679508	0.00048314	0.017596	3.518	0.00500171
NRE	14	2018-04-11	279	13.63	13.52	0.0599999	0.07	998.908	998.861	0.781046	0.00681121	0.00048314	998.94	998.886	0.781312	0.00680491	0.00048314	0.032526	3.503	0.0092852
NRE	19	2018-04-11	279	14.4	14.56	0.37	3.54	998.97	998.68	0.779218	0.00685425	0.00048314	1001.45	998.641	0.778845	0.00686295	0.00048314	2.47955	4.008	0.61865
NRE	26	2018-04-11	279	13.67	13.54	2.29	3.28	1000.67	998.852	0.780949	0.0068135	0.00048314	1001.49	998.881	0.781263	0.00680606	0.00048314	0.822902	3.539	0.232524
NRE	28	2018-04-11	279	13.73	13.56	2.91	3.06	1001.15	998.838	0.780805	0.00681691	0.00048314	1001.31	998.877	0.781215	0.0068072	0.00048314	0.15982	3.499	0.045676
NRE	36	2018-04-11	279	13.63	14.69	6.71	8.03	1004.24	998.861	0.781046	0.00681121	0.00048314	1005.05	998.608	0.778544	0.00686995	0.00048314	0.805418	4.076	0.1976
NRE	44	2018-04-11	279	14.06	14.11	7.99	8.57	1005.18	998.762	0.780018	0.00683549	0.00048314	1005.64	998.75	0.7799	0.00683827	0.00048314	0.461385	6.04	0.0763882
NRE	54	2018-04-11	279	13.96	13.26	9.78	11.3	1006.67	998.785	0.780255	0.0068299	0.00048314	1008.1	998.943	0.781945	0.00678984	0.00048314	1.42717	5.08	0.280939
NRE	63	2018-04-11	279	13.72	13.27	12.21	13.06	1008.74	998.84	0.780829	0.00681635	0.00048314	1009.56	998.941	0.78192	0.00679042	0.00048314	0.818053	7.022	0.116499
NRE	0	2018-04-23	291	17.43	17.29	0.05	0.05	997.865	997.826	0.772559	0.00700455	0.00048314	997.909	997.871	0.772848	0.00699828	0.00048314	0.0445259	5.996	0.00742593
NRE	9	2018-04-23	291	17.55	17.39	0.0599999	0.0599999	997.834	997.787	0.772312	0.00700988	0.00048314	997.885	997.839	0.772641	0.00700276	0.00048314	0.0513349	3.518	0.0145921
NRE	14	2018-04-23	291	17.99	17.16	0.0599999	0.0599999	997.689	997.643	0.771417	0.007029	0.00048314	997.958	997.911	0.773119	0.00699239	0.00048314	0.26851	3.503	0.0766514
NRE	19	2018-04-23	291	18.39	18.11	0.07	0.07	997.561	997.507	0.770618	0.00704583	0.00048314	997.657	997.603	0.771176	0.00703411	0.00048314	0.0953843	4.008	0.0237985
NRE	26	2018-04-23	291	18.54	17.44	0.85	3.53	998.116	997.456	0.770322	0.00705201	0.00048314	1000.6	997.823	0.772538	0.007005	0.00048314	2.4862	3.539	0.702514
NRE	28	2018-04-23	291	18.56	17.42	0.99	3.64	998.219	997.449	0.770282	0.00705283	0.00048314	1000.7	997.829	0.772579	0.0070041	0.00048314	2.47789	3.499	0.708172
NRE	36	2018-04-23	291	18.24	17.36	4	6.14	1000.71	997.559	0.770916	0.00703958	0.00048314	1002.72	997.848	0.772703	0.00700142	0.00048314	2.01102	4.076	0.493381
NRE	44	2018-04-23	291	17.76	17.27	6.11	7.81	1002.56	997.719	0.771883	0.00701909	0.00048314	1004.1	997.877	0.77289	0.00699737	0.00048314	1.53593	6.04	0.254293
NRE	54	2018-04-23	291	17.84	17.18	7.89	10.95	1003.97	997.693	0.77172	0.00702255	0.00048314	1006.68	997.905	0.773077	0.0069933	0.00048314	2.71428	5.08	0.534308
NRE	63	2018-04-23	291	18.12	16.97	10.55	13.34	1006.03	997.599	0.771156	0.00703453	0.00048314	1008.72	997.97	0.773517	0.00698369	0.00048314	2.68546	7.022	0.382435
NRE	76	2018-04-23	291	17.13	16.7	14.15	16.4	1009.33	997.921	0.773181	0.00699102	0.00048314	1011.34	998.053	0.774088	0.00697112	0.00048314	2.0105	5.967	0.336936
NRE	0	2018-05-10	308	20.73	20.43	0.0599999	0.0599999	996.678	996.632	0.766206	0.00713368	0.00048314	996.798	996.752	0.766747	0.00712343	0.00048314	0.120185	5.996	0.0200443
NRE	9	2018-05-10	308	21.31	20.22	0.07	2.56	996.447	996.393	0.765179	0.00715265	0.00048314	998.831	996.835	0.76713	0.00711608	0.00048314	2.38428	3.518	0.677738
NRE	14	2018-05-10	308	21.87	19.45	2.46	10.78	998.064	996.154	0.764213	0.00716991	0.00048314	1005.72	997.128	0.768564	0.00708787	0.00048314	7.65597	3.503	2.18555
NRE	19	2018-05-10	308	21.64	19.33	2.21	12.24	997.969	996.253	0.764607	0.00716295	0.00048314	1006.96	997.173	0.768792	0.0070833	0.00048314	8.98963	4.008	2.24292
NRE	26	2018-05-10	308	21.01	19.43	3.45	12.87	999.211	996.518	0.765707	0.00714298	0.00048314	1007.43	997.136	0.768602	0.00708711	0.00048314	8.22401	3.539	2.32382
NRE	28	2018-05-10	308	21.08	20.25	3.12	10.35	998.921	996.489	0.765583	0.00714526	0.00048314	1005.05	996.823	0.767075	0.00711714	0.00048314	6.12952	3.499	1.75179
NRE	36	2018-05-10	308	21.09	20.04	3.62	11.67	999.312	996.485	0.765566	0.00714559	0.00048314	1006.21	996.905	0.767461	0.00710966	0.00048314	6.89874	4.076	1.69253
NRE	44	2018-05-10	308	20.86	19.33	4.38	15.52	1000.01	996.579	0.765973	0.00713803	0.00048314	1009.65	997.173	0.768792	0.0070833	0.00048314	9.645	6.04	1.59685
NRE	54	2018-05-10	308	21.02	20.27	6.08	11.74	1001.29	996.514	0.765689	0.00714331	0.00048314	1006.17	996.815	0.767038	0.00711784	0.00048314	4.87925	5.08	0.960482
NRE	63	2018-05-10	308	20.6	19.54	11.47	18.04	1005.82	996.684	0.766439	0.00712928	0.00048314	1011.66	997.095	0.768394	0.00709127	0.00048314	5.84137	7.022	0.831867
NRE	76	2018-05-10	308	20.35	19.83	12.73	16	1006.95	996.784	0.766892	0.00712065	0.00048314	1009.85	996.985	0.76785	0.00710204	0.00048314	2.90122	5.967	0.486211
NRE	0	2018-05-21	319	25.28	24.86	0.0599999	0.0599999	994.565	994.519	0.758827	0.00725263	0.00048314	994.783	994.737	0.759446	0.00724452	0.00048314	0.218136	5.996	0.0363803
NRE	9	2018-05-21	319	25.57	25.18	0.08	0.08	994.427	994.366	0.758407	0.00725789	0.00048314	994.632	994.572	0.758973	0.00725075	0.00048314	0.205766	3.518	0.0584894
NRE	14	2018-05-21	319	26.45	25.52	0.13	0.61	993.985	993.887	0.757168	0.00727214	0.00048314	994.859	994.392	0.758479	0.007257	0.00048314	0.873399	3.503	0.249329
NRE	19	2018-05-21	319	26.24	25.43	0.71	5.01	994.545	994.003	0.757459	0.00726897	0.00048314	998.334	994.44	0.758609	0.00725538	0.00048314	3.78905	4.008	0.945371
NRE	26	2018-05-21	319	26.49	23.05	2.03	12.13	995.424	993.864	0.757113	0.00727273	0.00048314	1005.24	995.623	0.762254	0.00720289	0.00048314	9.82049	3.539	2.77493
NRE	28	2018-05-21	319	26.17	22.46	3.25	12.6	996.551	994.041	0.757557	0.00726788	0.00048314	1005.91	995.893	0.763221	0.00718698	0.00048314	9.35682	3.499	2.67414
NRE	36	2018-05-21	319	25.65	22.58	7.79	18.22	1000.42	994.323	0.758292	0.00725929	0.00048314	1010.46	995.839	0.763022	0.00719031	0.00048314	10.0435	4.076	2.46405
NRE	44	2018-05-21	319	25.09	23.04	9.73	19.57	1002.27	994.618	0.759106	0.00724903	0.00048314	1011.35	995.628	0.76227	0.00720263	0.00048314	9.08379	6.04	1.50394
NRE	54	2018-05-21	319	25.06	23.89	14.58	16.1	1006.21	994.634	0.75915	0.00724845	0.00048314	1008.07	995.223	0.760922	0.00722356	0.00048314	1.85698	5.08	0.365547
NRE	63	2018-05-21	319	24.41	22.63	14.99	19.28	1006.89	994.966	0.760122	0.00723518	0.00048314	1011.31	995.816	0.762939	0.00719168	0.00048314	4.4258	7.022	0.630276
NRE	76	2018-05-21	319	24.61	24.49	15.17	15.5	1006.93	994.865	0.75982	0.00723941	0.00048314	1007.26	994.925	0.760001	0.00723689	0.00048314	0.332956	5.967	0.0557996
NRE	0	2018-06-04	333	26	25.82	0.05	0.05	994.172	994.134	0.757795	0.00726517	0.00048314	994.27	994.232	0.75805	0.0072622	0.00048314	0.0975572	5.996	0.0162704
NRE	9	2018-06-04	333	26.35	25.16	0.07	7.48	993.995	993.942	0.757306	0.00727065	0.00048314	1000.43	994.582	0.759003	0.00725037	0.00048314	6.43946	3.518	1.83043
NRE	14	2018-06-04	333	27.12	24.27	2.53	17.37	995.453	993.508	0.75626	0.00728127	0.00048314	1008.91	995.036	0.760336	0.00723214	0.00048314	13.4587	3.503	3.84205
NRE	19	2018-06-04	333	26.43	24.77	3.8	19.27	996.836	993.898	0.757196	0.00727184	0.00048314	1010.21	994.783	0.75958	0.0072427	0.00048314	13.3767	4.008	3.3375
NRE	26	2018-06-04	333	26.54	25	4.48	20.15	997.307	993.836	0.757044	0.00727345	0.00048314	1010.82	994.665	0.759238	0.00724728	0.00048314	13.5089	3.539	3.81714
NRE	28	2018-06-04	333	26.69	24.98	4.5	20.24	997.237	993.752	0.756839	0.00727558	0.00048314	1010.9	994.675	0.759268	0.00724689	0.00048314	13.6636	3.499	3.90501
NRE	36	2018-06-04	333	26.61	25.18	8.5	20.7	1000.45	993.797	0.756948	0.00727446	0.00048314	1011.17	994.572	0.758973	0.00725075	0.00048314	10.7258	4.076	2.63145
NRE	44	2018-06-04	333	26.83	24.93	8.26	21.03	1000.13	993.673	0.756649	0.0072775	0.00048314	1011.58	994.701	0.759342	0.00724591	0.00048314	11.4539	6.04	1.89635
NRE	54	2018-06-04	333	27.08	25.01	8.36	21.67	1000.06	993.531	0.756313	0.00728077	0.00048314	1012.07	994.66	0.759224	0.00724748	0.00048314	12.0072	5.08	2.36362
NRE	63	2018-06-04	333	27.22	25.34	10.43	21.45	1001.63	993.45	0.756127	0.00728251	0.00048314	1011.71	994.488	0.75874	0.00725374	0.00048314	10.0713	7.022	1.43425
NRE	76	2018-06-04	333	27.09	25.73	14.3	23.42	1004.83	993.525	0.7563	0.0072809	0.00048314	1013.12	994.28	0.758178	0.00726067	0.00048314	8.29226	5.967	1.38969
NRE	0	2018-06-18	347	28.87	27.57	0.07	0.07	992.513	992.46	0.754026	0.00729812	0.00048314	993.299	993.246	0.755666	0.00728657	0.00048314	0.786303	5.996	0.131138
NRE	9	2018-06-18	347	27.66	27.35	0.07	0.07	993.246	993.193	0.755549	0.00728755	0.00048314	993.428	993.375	0.755955	0.00728407	0.00048314	0.181443	3.518	0.0515757
NRE	14	2018-06-18	347	28.49	26.03	0.38	7.95	992.983	992.695	0.754494	0.00729533	0.00048314	1000.34	994.118	0.757753	0.00726566	0.00048314	7.35234	3.503	2.09887
NRE	19	2018-06-18	347	28.72	26.78	1.71	8.34	993.861	992.553	0.75421	0.00729708	0.00048314	1000.22	993.701	0.756717	0.00727682	0.00048314	6.36079	4.008	1.58702
NRE	26	2018-06-18	347	28.97	26.56	4.78	10.29	996.089	992.398	0.753904	0.00729878	0.00048314	1001.91	993.825	0.757017	0.00727374	0.00048314	5.81752	3.539	1.64383
NRE	28	2018-06-18	347	28.72	26.51	5.87	10.39	997.101	992.553	0.75421	0.00729708	0.00048314	1002.01	993.853	0.757086	0.00727302	0.00048314	4.91423	3.499	1.40447
NRE	36	2018-06-18	347	28.42	25.93	8.45	15.19	999.327	992.737	0.754581	0.00729476	0.00048314	1006.23	994.172	0.757894	0.00726403	0.00048314	6.89893	4.076	1.69257
NRE	44	2018-06-18	347	27.65	25.96	10.39	15.16	1001.35	993.199	0.755562	0.00728745	0.00048314	1006.18	994.156	0.757852	0.00726452	0.00048314	4.8392	6.04	0.801192
NRE	54	2018-06-18	347	27.53	26.5	11.29	15.24	1002.14	993.27	0.755718	0.00728613	0.00048314	1005.94	993.859	0.757099	0.00727287	0.00048314	3.80209	5.08	0.748442
NRE	63	2018-06-18	347	27.2	26.19	13.05	16.68	1003.75	993.462	0.756153	0.00728226	0.00048314	1007.3	994.03	0.757529	0.00726819	0.00048314	3.54056	7.022	0.504209
NRE	76	2018-06-18	347	26.98	26.84	14.78	16.65	1005.29	993.588	0.756447	0.00727949	0.00048314	1006.89	993.667	0.756636	0.00727764	0.00048314	1.60656	5.967	0.269241
NRE	0	2018-07-09	368	28.89	26.56	0.09	0.09	992.516	992.448	0.754002	0.00729826	0.00048314	993.893	993.825	0.757017	0.00727374	0.00048314	1.37788	5.996	0.2298
NRE	9	2018-07-09	368	28.65	27.5	0.18	0.3	992.733	992.596	0.754296	0.00729656	0.00048314	993.515	993.287	0.755758	0.00728579	0.00048314	0.782529	3.518	0.222436
NRE	14	2018-07-09	368	27.4	26.65	2.38	2.94	995.174	993.346	0.755889	0.00728465	0.00048314	996.041	993.775	0.756894	0.00727502	0.00048314	0.866724	3.503	0.247423
NRE	19	2018-07-09	368	27.49	27.15	3.9	6.15	996.304	993.293	0.755771	0.00728568	0.00048314	998.27	993.49	0.75622	0.00728165	0.00048314	1.96637	4.008	0.490611
NRE	26	2018-07-09	368	27.42	27.17	7.99	8.09	999.569	993.334	0.755863	0.00728488	0.00048314	999.796	993.479	0.756193	0.0072819	0.00048314	0.226938	3.539	0.064125
NRE	28	2018-07-09	368	27.1	26.73	8.16	8.59	999.892	993.519	0.756286	0.00728102	0.00048314	1000.45	993.73	0.756785	0.00727614	0.00048314	0.557017	3.499	0.159193
NRE	36	2018-07-09	368	27.73	27.48	9.16	11.56	1000.31	993.152	0.755458	0.0072883	0.00048314	1002.39	993.299	0.755784	0.00728557	0.00048314	2.07217	4.076	0.508383
NRE	44	2018-07-09	368	27.25	27.04	7.29	12.46	999.114	993.433	0.756087	0.00728287	0.00048314	1003.37	993.553	0.756367	0.00728026	0.00048314	4.25947	6.04	0.705211
NRE	54	2018-07-09	368	27.39	27.13	13.01	13.28	1003.61	993.351	0.755902	0.00728453	0.00048314	1003.98	993.502	0.756246	0.0072814	0.00048314	0.373059	5.08	0.0734368
NRE	63	2018-07-09	368	27.51	26.76	13.4	14.41	1003.85	993.281	0.755745	0.00728591	0.00048314	1005.12	993.713	0.756744	0.00727655	0.00048314	1.26327	7.022	0.179902
NRE	76	2018-07-09	368	26.84	26.78	15.55	15.6	1006	993.667	0.756636	0.00727764	0.00048314	1006.07	993.701	0.756717	0.00727682	0.00048314	0.0759335	5.967	0.0127256
NRE	0	2018-08-07	397	27.78	27.6	0.05	0.05	993.16	993.122	0.755394	0.00728882	0.00048314	993.266	993.229	0.755627	0.0072869	0.00048314	0.106258	5.996	0.0177215
NRE	9	2018-08-07	397	27.96	27.44	0.05	0.05	993.053	993.015	0.755163	0.00729063	0.00048314	993.36	993.322	0.755836	0.00728511	0.00048314	0.30711	3.518	0.0872969
NRE	14	2018-08-07	397	27.53	27.28	0.06	1.21	993.315	993.27	0.755718	0.00728613	0.00048314	994.34	993.415	0.756047	0.00728323	0.00048314	1.02539	3.503	0.292717
NRE	19	2018-08-07	397	30.22	26.89	0.16	14.3	991.715	991.594	0.752437	0.0073042	0.00048314	1004.95	993.639	0.756568	0.00727831	0.00048314	13.2351	4.008	3.30216
NRE	26	2018-08-07	397	29.96	26.9	0.63	14.71	992.243	991.765	0.752734	0.0073035	0.00048314	1005.28	993.633	0.756555	0.00727844	0.00048314	13.0344	3.539	3.68306
NRE	28	2018-08-07	397	30.98	26.89	0.71	14.97	991.623	991.085	0.751592	0.00730497	0.00048314	1005.49	993.639	0.756568	0.00727831	0.00048314	13.8715	3.499	3.96442
NRE	36	2018-08-07	397	30.18	27.02	1.27	16.97	992.588	991.621	0.752482	0.00730411	0.00048314	1007.05	993.565	0.756393	0.00728	0.00048314	14.4613	4.076	3.54791
NRE	44	2018-08-07	397	30.38	26.91	1.72	17.65	992.8	991.488	0.752256	0.00730452	0.00048314	1007.67	993.628	0.756541	0.00727857	0.00048314	14.8706	6.04	2.46201
NRE	54	2018-08-07	397	30.04	26.89	5.88	18.61	996.259	991.713	0.752642	0.00730374	0.00048314	1008.47	993.639	0.756568	0.00727831	0.00048314	12.2113	5.08	2.4038
NRE	63	2018-08-07	397	29.54	27.09	7.7	18.41	998.021	992.037	0.753223	0.00730189	0.00048314	1008.19	993.525	0.7563	0.0072809	0.00048314	10.166	7.022	1.44773
NRE	76	2018-08-07	397	28.77	27.54	11.4	18.22	1001.46	992.522	0.754148	0.00729743	0.00048314	1007.76	993.264	0.755705	0.00728624	0.00048314	6.29671	5.967	1.05525
NRE	0	2018-08-20	410	26.59	26.46	0.04	0.04	993.839	993.808	0.756976	0.00727417	0.00048314	993.911	993.881	0.757154	0.00727229	0.00048314	0.0726197	5.996	0.0121114
NRE	9	2018-08-20	410	28.09	26.89	0.05	0.05	992.975	992.937	0.754997	0.00729187	0.00048314	993.677	993.639	0.756568	0.00727831	0.00048314	0.70185	3.518	0.199503
NRE	14	2018-08-20	410	27.73	27.21	0.14	12.69	993.258	993.152	0.755458	0.0072883	0.00048314	1003.46	993.456	0.75614	0.00728239	0.00048314	10.2001	3.503	2.91181
NRE	19	2018-08-20	410	29.03	27.28	1.67	16.54	993.636	992.36	0.753832	0.00729916	0.00048314	1006.54	993.415	0.756047	0.00728323	0.00048314	12.9063	4.008	3.22015
NRE	26	2018-08-20	410	28.54	26.94	4.26	16.69	995.951	992.664	0.754432	0.00729572	0.00048314	1006.87	993.611	0.756501	0.00727897	0.00048314	10.9167	3.539	3.08469
NRE	28	2018-08-20	410	28.23	27	3.03	16.81	995.183	992.853	0.75482	0.00729314	0.00048314	1006.93	993.576	0.75642	0.00727975	0.00048314	11.7472	3.499	3.3573
NRE	36	2018-08-20	410	27.95	27.89	7.96	17.97	999.227	993.021	0.755175	0.00729053	0.00048314	1007.34	993.057	0.755252	0.00728994	0.00048314	8.11348	4.076	1.99055
NRE	44	2018-08-20	410	28.24	28.09	9.08	17.8	999.94	992.847	0.754807	0.00729323	0.00048314	1007.08	992.937	0.754997	0.00729187	0.00048314	7.13709	6.04	1.18164
NRE	54	2018-08-20	410	28.57	28.81	11.27	22.14	1001.48	992.646	0.754395	0.00729596	0.00048314	1010.19	992.497	0.754099	0.00729771	0.00048314	8.70516	5.08	1.71361
NRE	63	2018-08-20	410	28.46	28.4	12.79	18.98	1002.78	992.713	0.754531	0.00729509	0.00048314	1007.85	992.75	0.754606	0.00729459	0.00048314	5.07311	7.022	0.722459
NRE	76	2018-08-20	410	28.52	28.28	13.93	14.03	1003.66	992.676	0.754457	0.00729556	0.00048314	1003.89	992.823	0.754757	0.00729358	0.00048314	0.231316	5.967	0.038766
NRE	0	2018-09-04	425	30.43	29.14	0.07	0.07	991.508	991.455	0.7522	0.0073046	0.00048314	992.344	992.291	0.753699	0.00729982	0.00048314	0.835772	5.996	0.139388
NRE	9	2018-09-04	425	30.19	28.71	0.07	0.13	991.667	991.614	0.752471	0.00730413	0.00048314	992.658	992.559	0.754222	0.007297	0.00048314	0.990661	3.518	0.281598
NRE	14	2018-09-04	425	30.32	26.99	0.19	13.26	991.672	991.528	0.752324	0.00730441	0.00048314	1004.05	993.582	0.756434	0.00727962	0.00048314	12.377	3.503	3.53325
NRE	19	2018-09-04	425	30.54	27.13	0.66	13.9	991.882	991.382	0.752077	0.00730475	0.00048314	1004.48	993.502	0.756246	0.0072814	0.00048314	12.602	4.008	3.14421
NRE	26	2018-09-04	425	30.57	27.36	3.68	13.85	994.187	991.362	0.752044	0.00730479	0.00048314	1004.31	993.369	0.755941	0.00728418	0.00048314	10.1194	3.539	2.85939
NRE	28	2018-09-04	425	30.52	27.53	3.37	13.75	993.98	991.395	0.752099	0.00730473	0.00048314	1004.12	993.27	0.755718	0.00728613	0.00048314	10.1431	3.499	2.89887
NRE	36	2018-09-04	425	30.05	27.38	8.07	15.57	997.979	991.706	0.752631	0.00730377	0.00048314	1005.69	993.357	0.755915	0.00728442	0.00048314	7.71267	4.076	1.89222
NRE	44	2018-09-04	425	30.34	27.45	10.11	15.6	999.405	991.515	0.752301	0.00730445	0.00048314	1005.67	993.316	0.755823	0.00728523	0.00048314	6.26874	6.04	1.03787
NRE	54	2018-09-04	425	30.28	27.5	11.26	15.66	1000.36	991.555	0.752369	0.00730433	0.00048314	1005.69	993.287	0.755758	0.00728579	0.00048314	5.32868	5.08	1.04895
NRE	63	2018-09-04	425	29.88	27.62	12.01	18.08	1001.23	991.817	0.752826	0.00730324	0.00048314	1007.6	993.217	0.755601	0.00728712	0.00048314	6.36397	7.022	0.90629
NRE	76	2018-09-04	425	29.96	27.48	13.93	19.43	1002.72	991.765	0.752734	0.0073035	0.00048314	1008.79	993.299	0.755784	0.00728557	0.00048314	6.06609	5.967	1.01661
NRE	0	2018-09-26	447	25.92	25.93	0.03	0.03	994.2	994.178	0.757908	0.00726386	0.00048314	994.195	994.172	0.757894	0.00726403	0.00048314	-0.00542361	5.996	-0.000904539
NRE	9	2018-09-26	447	25.87	25.86	0.03	0.03	994.228	994.205	0.757979	0.00726303	0.00048314	994.233	994.21	0.757993	0.00726287	0.00048314	0.00540741	3.518	0.00153707
NRE	14	2018-09-26	447	26.02	25.94	0.04	0.04	994.154	994.123	0.757767	0.00726549	0.00048314	994.197	994.167	0.75788	0.00726419	0.00048314	0.0435089	3.503	0.0124205
NRE	19	2018-09-26	447	26.03	25.83	0.03	0.03	994.141	994.118	0.757753	0.00726566	0.00048314	994.249	994.226	0.758036	0.00726236	0.00048314	0.108499	4.008	0.0270707
NRE	26	2018-09-26	447	26.2	25.88	0.04	0.04	994.055	994.025	0.757515	0.00726835	0.00048314	994.23	994.199	0.757965	0.0072632	0.00048314	0.174555	3.539	0.0493232
NRE	28	2018-09-26	447	26.13	25.93	0.03	0.03	994.086	994.063	0.757613	0.00726725	0.00048314	994.195	994.172	0.757894	0.00726403	0.00048314	0.10904	3.499	0.0311631
NRE	36	2018-09-26	447	26.25	26.08	0.04	0.04	994.028	993.997	0.757445	0.00726912	0.00048314	994.121	994.091	0.757683	0.00726646	0.00048314	0.0933068	4.076	0.0228918
NRE	44	2018-09-26	447	26.27	26.06	0.08	13.56	994.047	993.986	0.757417	0.00726943	0.00048314	1004.83	994.102	0.757711	0.00726614	0.00048314	10.7807	6.04	1.78489
NRE	54	2018-09-26	447	26.55	26.1	0.26	11.51	994.029	993.831	0.757031	0.0072736	0.00048314	1003.15	994.08	0.757655	0.00726678	0.00048314	9.11946	5.08	1.79517
NRE	63	2018-09-26	447	26.68	26.13	0.53	14.71	994.162	993.758	0.756853	0.00727544	0.00048314	1005.72	994.063	0.757613	0.00726725	0.00048314	11.5604	7.022	1.64631
NRE	76	2018-09-26	447	26.73	26.27	2.65	18.49	995.77	993.73	0.756785	0.00727614	0.00048314	1008.73	993.986	0.757417	0.00726943	0.00048314	12.9642	5.967	2.17264
NRE	0	2018-10-01	452	25	24.97	0.05	0.05	994.703	994.665	0.759238	0.00724728	0.00048314	994.719	994.681	0.759283	0.0072467	0.00048314	0.0155122	5.996	0.00258709
NRE	9	2018-10-01	452	24.99	24.99	0.05	0.05	994.708	994.67	0.759253	0.00724709	0.00048314	994.708	994.67	0.759253	0.00724709	0.00048314	0	3.518	0
NRE	14	2018-10-01	452	25.49	24.93	0.05	0.06	994.446	994.408	0.758523	0.00725646	0.00048314	994.747	994.701	0.759342	0.00724591	0.00048314	0.300567	3.503	0.0858028
NRE	19	2018-10-01	452	25.76	25.1	0.05	0.05	994.302	994.264	0.758135	0.00726118	0.00048314	994.651	994.613	0.759091	0.00724922	0.00048314	0.349168	4.008	0.0871177
NRE	26	2018-10-01	452	25.92	25.35	0.09	0.1	994.246	994.178	0.757908	0.00726386	0.00048314	994.558	994.482	0.758725	0.00725392	0.00048314	0.312356	3.539	0.0882612
NRE	28	2018-10-01	452	25.77	25.38	0.08	0.1	994.32	994.259	0.758121	0.00726135	0.00048314	994.543	994.467	0.758682	0.00725447	0.00048314	0.223107	3.499	0.0637629
NRE	36	2018-10-01	452	25.95	25.63	0.38	0.64	994.451	994.161	0.757866	0.00726435	0.00048314	994.823	994.334	0.758321	0.00725894	0.00048314	0.371855	4.076	0.0912305
NRE	44	2018-10-01	452	25.79	26.26	0.5	12.2	994.63	994.248	0.758093	0.00726169	0.00048314	1003.61	993.992	0.757431	0.00726928	0.00048314	8.98444	6.04	1.48749
NRE	54	2018-10-01	452	25.9	26.29	1.81	11.83	995.58	994.189	0.757936	0.00726353	0.00048314	1003.3	993.975	0.75739	0.00726974	0.00048314	7.7189	5.08	1.51947
NRE	63	2018-10-01	452	25.79	26.31	3.24	14.18	996.752	994.248	0.758093	0.00726169	0.00048314	1005.19	993.964	0.757362	0.00727004	0.00048314	8.43733	7.022	1.20156
NRE	76	2018-10-01	452	25.85	26.33	6.35	16.49	999.165	994.216	0.758007	0.0072627	0.00048314	1007.06	993.953	0.757334	0.00727035	0.00048314	7.89516	5.967	1.32314
NRE	0	2018-10-15	466	21.74	21.51	0.06	0.06	996.256	996.21	0.764435	0.007166	0.00048314	996.355	996.309	0.764832	0.00715894	0.00048314	0.0984176	5.996	0.0164139
NRE	9	2018-10-15	466	21.87	21.84	0.06	0.06	996.2	996.154	0.764213	0.00716991	0.00048314	996.213	996.167	0.764264	0.00716902	0.00048314	0.0130181	3.518	0.00370044
NRE	14	2018-10-15	466	22.52	21.98	0.07	0.06	995.92	995.866	0.763121	0.00718865	0.00048314	996.152	996.106	0.764026	0.00717318	0.00048314	0.232279	3.503	0.0663087
NRE	19	2018-10-15	466	23.4	22.66	0.07	0.07	995.512	995.459	0.761693	0.00721179	0.00048314	995.856	995.803	0.76289	0.0071925	0.00048314	0.344068	4.008	0.0858453
NRE	26	2018-10-15	466	23.92	23.15	0.15	0.77	995.323	995.208	0.760875	0.00722425	0.00048314	996.168	995.577	0.762093	0.00720547	0.00048314	0.845658	3.539	0.238954
NRE	28	2018-10-15	466	24.01	23	0.82	1.25	995.794	995.164	0.760735	0.00722632	0.00048314	996.61	995.646	0.762335	0.00720159	0.00048314	0.816475	3.499	0.233345
NRE	36	2018-10-15	466	23.91	23.31	1.82	3.32	996.617	995.213	0.760891	0.00722402	0.00048314	998.08	995.501	0.761836	0.00720954	0.00048314	1.46222	4.076	0.35874
NRE	44	2018-10-15	466	23.6	24.63	1.59	6.11	996.589	995.363	0.761376	0.00721669	0.00048314	999.624	994.855	0.75979	0.00723983	0.00048314	3.0349	6.04	0.502466
NRE	54	2018-10-15	466	23.72	24.89	4.27	6.99	998.628	995.305	0.761187	0.00721956	0.00048314	1000.19	994.722	0.759401	0.00724512	0.00048314	1.55935	5.08	0.306959
NRE	63	2018-10-15	466	23.8	25.1	6.01	16.22	999.965	995.267	0.761062	0.00722145	0.00048314	1007.53	994.613	0.759091	0.00724922	0.00048314	7.56181	7.022	1.07687
NRE	76	2018-10-15	466	24.1	24.73	8.85	11.83	1002.08	995.12	0.760596	0.00722836	0.00048314	1004.15	994.804	0.75964	0.00724189	0.00048314	2.07331	5.967	0.347462
NRE	0	2018-10-30	482	15.22	14.95	0.06	0.06	998.518	998.471	0.777333	0.00689792	0.00048314	998.589	998.542	0.777947	0.00688379	0.00048314	0.0705501	5.996	0.0117662
NRE	9	2018-10-30	482	15.41	15.01	0.07	0.07	998.475	998.421	0.776905	0.00690773	0.00048314	998.581	998.526	0.77781	0.00688695	0.00048314	0.105761	3.518	0.0300628
NRE	14	2018-10-30	482	15.93	15.07	0.1	0.09	998.355	998.277	0.775751	0.00693394	0.00048314	998.581	998.511	0.777673	0.0068901	0.00048314	0.225804	3.503	0.0644602
NRE	19	2018-10-30	482	15.31	15.7	0.07	0.83	998.502	998.447	0.77713	0.00690258	0.00048314	998.991	998.342	0.776259	0.00692246	0.00048314	0.489433	4.008	0.122114
NRE	26	2018-10-30	482	15.85	15.41	0.92	1.13	999.02	998.3	0.775927	0.00692997	0.00048314	999.307	998.421	0.776905	0.00690773	0.00048314	0.28728	3.539	0.0811756
NRE	28	2018-10-30	482	15.61	15.81	0.9	1.73	999.071	998.366	0.776459	0.00691791	0.00048314	999.671	998.311	0.776015	0.00692797	0.00048314	0.599282	3.499	0.171272
NRE	36	2018-10-30	482	16.05	15.94	2.43	2.44	1000.16	998.243	0.775489	0.00693986	0.00048314	1000.2	998.274	0.775729	0.00693444	0.00048314	0.0397154	4.076	0.00974371
NRE	44	2018-10-30	482	16.28	17.44	3.22	7.93	1000.72	998.177	0.774989	0.00695108	0.00048314	1004.14	997.823	0.772538	0.007005	0.00048314	3.41819	6.04	0.565925
NRE	54	2018-10-30	482	16.33	17.26	5.06	8.96	1002.17	998.162	0.77488	0.0069535	0.00048314	1005.03	997.88	0.772911	0.00699692	0.00048314	2.85685	5.08	0.562373
NRE	63	2018-10-30	482	16.54	17.4	7.44	11.28	1004.03	998.101	0.774429	0.00696355	0.00048314	1006.88	997.836	0.772621	0.00700321	0.00048314	2.84716	7.022	0.405462
NRE	76	2018-10-30	482	16.45	17.06	9.53	11.45	1005.76	998.127	0.774622	0.00695926	0.00048314	1007.13	997.943	0.773328	0.00698783	0.00048314	1.37326	5.967	0.230143
NRE	0	2018-11-27	509	8.08	7.93	0.04	0.04	999.781	999.749	0.796025	0.00644298	0.00048314	999.796	999.764	0.796477	0.00643161	0.00048314	0.0142333	5.996	0.0023738
NRE	9	2018-11-27	509	8.27	8.24	0.05	0.05	999.771	999.731	0.795456	0.00645727	0.00048314	999.774	999.734	0.795546	0.00645502	0.00048314	0.00301444	3.518	0.000856863
NRE	14	2018-11-27	509	8.37	8.08	0.06	0.06	999.768	999.721	0.795158	0.00646474	0.00048314	999.797	999.749	0.796025	0.00644298	0.00048314	0.0289546	3.503	0.00826567
NRE	19	2018-11-27	509	8.49	8.13	0.05	0.05	999.748	999.708	0.794803	0.00647367	0.00048314	999.784	999.745	0.795875	0.00644675	0.00048314	0.0366159	4.008	0.00913572
NRE	26	2018-11-27	509	9.28	9.59	0.93	1.46	1000.36	999.618	0.792502	0.00653123	0.00048314	1000.75	999.578	0.791619	0.00655326	0.00048314	0.385701	3.539	0.108986
NRE	28	2018-11-27	509	9.27	9.74	0.62	1.81	1000.11	999.619	0.792531	0.00653052	0.00048314	1001.01	999.558	0.791195	0.0065638	0.00048314	0.894476	3.499	0.255638
NRE	36	2018-11-27	509	9.04	11.42	1.17	7.12	1000.58	999.647	0.793194	0.00651396	0.00048314	1005.05	999.301	0.786619	0.0066768	0.00048314	4.46944	4.076	1.09653
NRE	44	2018-11-27	509	9.33	12.36	2.85	9.48	1001.9	999.611	0.792359	0.00653481	0.00048314	1006.8	999.128	0.784188	0.00673594	0.00048314	4.89709	6.04	0.810777
NRE	54	2018-11-27	509	9.56	12.33	3.24	9.39	1002.19	999.582	0.791704	0.00655114	0.00048314	1006.73	999.134	0.784264	0.0067341	0.00048314	4.54385	5.08	0.894458
NRE	63	2018-11-27	509	10.01	12.32	6.17	10.28	1004.52	999.521	0.790439	0.00658259	0.00048314	1007.47	999.136	0.784289	0.00673349	0.00048314	2.95351	7.022	0.420607
NRE	76	2018-11-27	509	9.64	10.8	6.52	11.48	1004.86	999.572	0.791477	0.00655678	0.00048314	1008.77	999.404	0.788272	0.00663618	0.00048314	3.91289	5.967	0.655755
NRE	0	2018-12-12	525	6.93	6.94	0.04	0.04	999.878	999.846	0.799559	0.00635393	0.00048314	999.877	999.845	0.799527	0.00635472	0.00048314	-0.00071371	5.996	-0.000119031
NRE	9	2018-12-12	525	6.87	6.85	0.04	0.04	999.882	999.85	0.799748	0.00634916	0.00048314	999.883	999.851	0.799811	0.00634757	0.00048314	0.00139482	3.518	0.000396481
NRE	14	2018-12-12	525	7.21	6.84	0.07	0.1	999.881	999.825	0.798684	0.00637601	0.00048314	999.932	999.852	0.799842	0.00634678	0.00048314	0.0512485	3.503	0.0146299
NRE	19	2018-12-12	525	7.52	7.34	0.09	0.73	999.872	999.8	0.797726	0.00640016	0.00048314	1000.4	999.815	0.798281	0.00638618	0.00048314	0.529786	4.008	0.132182
NRE	26	2018-12-12	525	8.57	8.42	0.9	2.37	1000.42	999.7	0.794567	0.00647959	0.00048314	1001.63	999.715	0.79501	0.00646847	0.00048314	1.20531	3.539	0.340579
NRE	28	2018-12-12	525	8.48	8.33	0.9	2.96	1000.43	999.709	0.794832	0.00647293	0.00048314	1002.12	999.725	0.795277	0.00646176	0.00048314	1.68545	3.499	0.481694
NRE	36	2018-12-12	525	8.37	8.41	2.72	3.69	1001.92	999.721	0.795158	0.00646474	0.00048314	1002.7	999.716	0.79504	0.00646772	0.00048314	0.78658	4.076	0.192978
NRE	44	2018-12-12	525	8	8.84	2.48	6.83	1001.76	999.757	0.796266	0.00643693	0.00048314	1005.23	999.67	0.793775	0.00649943	0.00048314	3.4698	6.04	0.57447
NRE	54	2018-12-12	525	8.26	9	3.62	7.34	1002.66	999.732	0.795486	0.00645652	0.00048314	1005.63	999.651	0.79331	0.00651107	0.00048314	2.96747	5.08	0.584149
NRE	63	2018-12-12	525	8.61	8.87	6.86	10.33	1005.28	999.695	0.794449	0.00648255	0.00048314	1008.13	999.666	0.793687	0.00650162	0.00048314	2.84816	7.022	0.405606
NRE	76	2018-12-12	525	8.55	8.65	9.91	10.45	1007.83	999.702	0.794626	0.00647811	0.00048314	1008.26	999.691	0.794331	0.00648549	0.00048314	0.437518	5.967	0.073323
