# Supplementary material for: Picophytoplankton dynamics in a large temperate estuary and impacts of extreme storm events
Source: Sci Rep. 2020 Dec 16;10:22026. doi: 10.1038/s41598-020-79157-6 (PMC7744581; doi:10.1038/s41598-020-79157-6)
Supplement: Supplementary file 3 — Supplementary Information 3. [file 41598_2020_79157_MOESM3_ESM.xlsx]

## Sheet: Legend_Supp_Datatable2
Supplementary datatable 2. PicoP abundance and standard deviation (Stdev) data from NRE surface water that was freshly fixed or stored for 24 h on ice then fixed prior to long-term storage at -80°C and FCM counting. Standard deviation for 24 h on ice samples was calculated based on the mean ratio of standard deviation to mean cell abundance from >85 individual sets of triplicate data across 2017 …

## Sheet: Fresh_vs_on_ice
	Location	Sample Type	PC-SYN (cells/mL)	Stdev (cells/mL)	PEUK mean (cells/mL)	Stdev* (cells/mL)	% diff PC-SYN	% diff PEUK
	NRE0	Fresh (mean)	1466.75	121.038	2148.03	48.8203
	NRE0	24h on ice	1747.29	165.992	2292.31	323.216	0.191262	0.0671686
	NRE100	Fresh (mean)	350284	3812.01	79738.1	970.007
	NRE100	24h on ice	306130	29082.3	67995.3	9587.34	-0.126054	-0.147266
	NRE180	Fresh (mean)	678488	4117.05	104542	2822.84
	NRE180	24h on ice	696061	66125.8	96986.9	13675.1	0.0259008	-0.0722732
