# Supplementary material for: Picophytoplankton dynamics in a large temperate estuary and impacts of extreme storm events
Source: Sci Rep. 2020 Dec 16;10:22026. doi: 10.1038/s41598-020-79157-6 (PMC7744581; doi:10.1038/s41598-020-79157-6)
Supplement: Supplementary file 4 — Supplementary Information 4. [file 41598_2020_79157_MOESM4_ESM.xlsx]

## Sheet: Legend_Supp_Datatable3
Supplementary datatable 3. Mean daily flow rates from USGS gauge 02091814 near Fort Barwell, NC during 2017 and 2018.

## Sheet: Barnwell_flow_data
Agency_cd	Site_no	Calendar Year	Calendar Month	Calendar Day	Water Year	Mean daily (ft3 s-1)	Convert to m3 s-1	2017 avg	2017 Stdev	2018 avg	2018 Stdev
USGS	2091814	2017	1	1	2017	2220	62.8628	91.2983	112.42	177.585	191.036
USGS	2091814	2017	1	2	2017	2770	78.4369
USGS	2091814	2017	1	3	2017	3810	107.886
USGS	2091814	2017	1	4	2017	4290	121.478
USGS	2091814	2017	1	5	2017	4780	135.353
USGS	2091814	2017	1	6	2017	5280	149.512
USGS	2091814	2017	1	7	2017	5910	167.351
USGS	2091814	2017	1	8	2017	6520	184.624
USGS	2091814	2017	1	9	2017	7000	198.216
USGS	2091814	2017	1	10	2017	7210	204.163
USGS	2091814	2017	1	11	2017	7160	202.747
USGS	2091814	2017	1	12	2017	7010	198.499
USGS	2091814	2017	1	13	2017	6730	190.571
USGS	2091814	2017	1	14	2017	6320	178.961
USGS	2091814	2017	1	15	2017	5830	165.086
USGS	2091814	2017	1	16	2017	5420	153.476
USGS	2091814	2017	1	17	2017	5000	141.583
USGS	2091814	2017	1	18	2017	4690	132.805
USGS	2091814	2017	1	20	2017	4050	114.682
USGS	2091814	2017	1	21	2017	3820	108.169
USGS	2091814	2017	1	22	2017	3670	103.922
USGS	2091814	2017	1	23	2017	3600	101.94
USGS	2091814	2017	1	24	2017	3670	103.922
USGS	2091814	2017	1	25	2017	3720	105.338
USGS	2091814	2017	1	26	2017	3740	105.904
USGS	2091814	2017	1	27	2017	3750	106.187
USGS	2091814	2017	1	28	2017	3780	107.037
USGS	2091814	2017	1	29	2017	3880	109.868
USGS	2091814	2017	1	30	2017	3900	110.435
USGS	2091814	2017	1	31	2017	3830	108.452
USGS	2091814	2017	2	1	2017	3690	104.488
USGS	2091814	2017	2	2	2017	3540	100.241
USGS	2091814	2017	2	3	2017	3390	95.9932
USGS	2091814	2017	2	4	2017	3110	88.0646
USGS	2091814	2017	2	5	2017	2630	74.4726
USGS	2091814	2017	2	6	2017	2210	62.5796
USGS	2091814	2017	2	7	2017	2010	56.9163
USGS	2091814	2017	2	8	2017	1900	53.8015
USGS	2091814	2017	2	9	2017	1850	52.3857
USGS	2091814	2017	2	10	2017	1760	49.8372
USGS	2091814	2017	2	11	2017	1710	48.4214
USGS	2091814	2017	2	12	2017	1720	48.7045
USGS	2091814	2017	2	13	2017	1880	53.2352
USGS	2091814	2017	2	14	2017	1940	54.9342
USGS	2091814	2017	2	15	2017	1900	53.8015
USGS	2091814	2017	2	16	2017	2010	56.9163
USGS	2091814	2017	2	17	2017	2160	61.1638
USGS	2091814	2017	2	18	2017	2210	62.5796
USGS	2091814	2017	2	19	2017	2350	66.544
USGS	2091814	2017	2	20	2017	2420	68.5261
USGS	2091814	2017	2	21	2017	2280	64.5618
USGS	2091814	2017	2	22	2017	2050	58.049
USGS	2091814	2017	2	23	2017	1830	51.8193
USGS	2091814	2017	2	24	2017	1710	48.4214
USGS	2091814	2017	2	25	2017	1610	45.5897
USGS	2091814	2017	2	26	2017	1470	41.6254
USGS	2091814	2017	2	27	2017	1410	39.9264
USGS	2091814	2017	2	28	2017	1350	38.2274
USGS	2091814	2017	3	1	2017	1270	35.9621
USGS	2091814	2017	3	2	2017	1270	35.9621
USGS	2091814	2017	3	3	2017	1360	38.5105
USGS	2091814	2017	3	4	2017	1470	41.6254
USGS	2091814	2017	3	5	2017	1810	51.253
USGS	2091814	2017	3	6	2017	2230	63.146
USGS	2091814	2017	3	7	2017	2200	62.2965
USGS	2091814	2017	3	8	2017	1940	54.9342
USGS	2091814	2017	3	9	2017	1670	47.2887
USGS	2091814	2017	3	10	2017	1450	41.059
USGS	2091814	2017	3	11	2017	1320	37.3779
USGS	2091814	2017	3	12	2017	1220	34.5462
USGS	2091814	2017	3	13	2017	1250	35.3957
USGS	2091814	2017	3	14	2017	1510	42.758
USGS	2091814	2017	3	15	2017	1610	45.5897
USGS	2091814	2017	3	16	2017	1920	54.3678
USGS	2091814	2017	3	17	2017	2530	71.6409
USGS	2091814	2017	3	18	2017	3110	88.0646
USGS	2091814	2017	3	19	2017	3320	94.011
USGS	2091814	2017	3	20	2017	3360	95.1437
USGS	2091814	2017	3	21	2017	3260	92.312
USGS	2091814	2017	3	22	2017	3110	88.0646
USGS	2091814	2017	3	23	2017	2950	83.5339
USGS	2091814	2017	3	24	2017	2780	78.7201
USGS	2091814	2017	3	25	2017	2580	73.0568
USGS	2091814	2017	3	26	2017	2360	66.8271
USGS	2091814	2017	3	27	2017	2130	60.3143
USGS	2091814	2017	3	28	2017	1920	54.3678
USGS	2091814	2017	3	29	2017	1840	52.1025
USGS	2091814	2017	3	30	2017	1820	51.5362
USGS	2091814	2017	3	31	2017	1880	53.2352
USGS	2091814	2017	4	1	2017	2200	62.2965
USGS	2091814	2017	4	2	2017	2850	80.7023
USGS	2091814	2017	4	3	2017	3680	104.205
USGS	2091814	2017	4	5	2017	4920	139.318
USGS	2091814	2017	4	6	2017	4890	138.468
USGS	2091814	2017	4	7	2017	4790	135.636
USGS	2091814	2017	4	8	2017	4730	133.937
USGS	2091814	2017	4	9	2017	4530	128.274
USGS	2091814	2017	4	10	2017	4260	120.629
USGS	2091814	2017	4	11	2017	3900	110.435
USGS	2091814	2017	4	12	2017	3490	98.8249
USGS	2091814	2017	4	13	2017	3020	85.5161
USGS	2091814	2017	4	14	2017	2620	74.1894
USGS	2091814	2017	4	15	2017	2280	64.5618
USGS	2091814	2017	4	16	2017	2000	56.6332
USGS	2091814	2017	4	17	2017	1710	48.4214
USGS	2091814	2017	4	18	2017	1780	50.4035
USGS	2091814	2017	4	19	2017	1700	48.1382
USGS	2091814	2017	4	20	2017	1520	43.0412
USGS	2091814	2017	4	21	2017	1410	39.9264
USGS	2091814	2017	4	22	2017	1300	36.8116
USGS	2091814	2017	4	23	2017	1270	35.9621
USGS	2091814	2017	4	24	2017	1400	39.6432
USGS	2091814	2017	4	25	2017	4280	121.195
USGS	2091814	2017	4	26	2017	8000	226.533
USGS	2091814	2017	4	27	2017	11200	317.146
USGS	2091814	2017	4	28	2017	14200	402.095
USGS	2091814	2017	4	29	2017	19200	543.678
USGS	2091814	2017	4	30	2017	23300	659.776
USGS	2091814	2017	5	1	2017	25200	713.578
USGS	2091814	2017	5	2	2017	26000	736.231
USGS	2091814	2017	5	3	2017	26500	750.389
USGS	2091814	2017	5	4	2017	25900	733.399
USGS	2091814	2017	5	5	2017	25400	719.241
USGS	2091814	2017	5	6	2017	23000	651.281
USGS	2091814	2017	5	7	2017	19100	540.847
USGS	2091814	2017	5	8	2017	15300	433.244
USGS	2091814	2017	5	9	2017	12500	353.957
USGS	2091814	2017	5	10	2017	10500	297.324
USGS	2091814	2017	5	11	2017	9180	259.946
USGS	2091814	2017	5	12	2017	8320	235.594
USGS	2091814	2017	5	13	2017	7870	222.851
USGS	2091814	2017	5	14	2017	7480	211.808
USGS	2091814	2017	5	15	2017	7220	204.446
USGS	2091814	2017	5	16	2017	7090	200.765
USGS	2091814	2017	5	17	2017	7070	200.198
USGS	2091814	2017	5	18	2017	7030	199.066
USGS	2091814	2017	5	19	2017	7000	198.216
USGS	2091814	2017	5	20	2017	6880	194.818
USGS	2091814	2017	5	21	2017	6700	189.721
USGS	2091814	2017	5	22	2017	6420	181.792
USGS	2091814	2017	5	23	2017	6270	177.545
USGS	2091814	2017	5	24	2017	5950	168.484
USGS	2091814	2017	5	25	2017	5320	150.644
USGS	2091814	2017	5	26	2017	4990	141.3
USGS	2091814	2017	5	27	2017	5080	143.848
USGS	2091814	2017	5	28	2017	5400	152.91
USGS	2091814	2017	5	29	2017	5780	163.67
USGS	2091814	2017	5	30	2017	6360	180.093
USGS	2091814	2017	5	31	2017	6650	188.305
USGS	2091814	2017	6	1	2017	6740	190.854
USGS	2091814	2017	6	2	2017	6400	181.226
USGS	2091814	2017	6	3	2017	5840	165.369
USGS	2091814	2017	6	4	2017	5140	145.547
USGS	2091814	2017	6	5	2017	4730	133.937
USGS	2091814	2017	6	6	2017	4470	126.575
USGS	2091814	2017	6	7	2017	3920	111.001
USGS	2091814	2017	6	8	2017	3470	98.2585
USGS	2091814	2017	6	9	2017	3490	98.8249
USGS	2091814	2017	6	10	2017	3630	102.789
USGS	2091814	2017	6	11	2017	3650	103.356
USGS	2091814	2017	6	12	2017	3550	100.524
USGS	2091814	2017	6	13	2017	3280	92.8784
USGS	2091814	2017	6	14	2017	2840	80.4191
USGS	2091814	2017	6	15	2017	2320	65.6945
USGS	2091814	2017	6	16	2017	1850	52.3857
USGS	2091814	2017	6	17	2017	1470	41.6254
USGS	2091814	2017	6	18	2017	1580	44.7402
USGS	2091814	2017	6	19	2017	1650	46.7224
USGS	2091814	2017	6	20	2017	2150	60.8806
USGS	2091814	2017	6	21	2017	3010	85.2329
USGS	2091814	2017	6	22	2017	3620	102.506
USGS	2091814	2017	6	23	2017	4000	113.266
USGS	2091814	2017	6	24	2017	4310	122.044
USGS	2091814	2017	6	25	2017	5070	143.565
USGS	2091814	2017	6	26	2017	5250	148.662
USGS	2091814	2017	6	27	2017	5110	144.698
USGS	2091814	2017	6	28	2017	4960	140.45
USGS	2091814	2017	6	29	2017	4790	135.636
USGS	2091814	2017	6	30	2017	4650	131.672
USGS	2091814	2017	7	1	2017	4680	132.522
USGS	2091814	2017	7	2	2017	4700	133.088
USGS	2091814	2017	7	3	2017	4680	132.522
USGS	2091814	2017	7	4	2017	4300	121.761
USGS	2091814	2017	7	5	2017	3430	97.1259
USGS	2091814	2017	7	6	2017	2310	65.4113
USGS	2091814	2017	7	7	2017	1520	43.0412
USGS	2091814	2017	7	8	2017	1240	35.1126
USGS	2091814	2017	7	9	2017	1410	39.9264
USGS	2091814	2017	7	10	2017	1370	38.7937
USGS	2091814	2017	7	11	2017	1370	38.7937
USGS	2091814	2017	7	12	2017	1620	45.8729
USGS	2091814	2017	7	13	2017	1570	44.457
USGS	2091814	2017	7	14	2017	1330	37.6611
USGS	2091814	2017	7	15	2017	1140	32.2809
USGS	2091814	2017	7	16	2017	1180	33.4136
USGS	2091814	2017	7	17	2017	1080	30.5819
USGS	2091814	2017	7	18	2017	1120	31.7146
USGS	2091814	2017	7	19	2017	1230	34.8294
USGS	2091814	2017	7	20	2017	1400	39.6432
USGS	2091814	2017	7	21	2017	1490	42.1917
USGS	2091814	2017	7	22	2017	1290	36.5284
USGS	2091814	2017	7	23	2017	1060	30.0156
USGS	2091814	2017	7	24	2017	939	26.5893
USGS	2091814	2017	7	25	2017	835	23.6443
USGS	2091814	2017	7	26	2017	868	24.5788
USGS	2091814	2017	7	27	2017	823	23.3045
USGS	2091814	2017	7	28	2017	818	23.163
USGS	2091814	2017	7	29	2017	808	22.8798
USGS	2091814	2017	7	30	2017	760	21.5206
USGS	2091814	2017	7	31	2017	789	22.3418
USGS	2091814	2017	8	1	2017	800	22.6533
USGS	2091814	2017	8	2	2017	921	26.0796
USGS	2091814	2017	8	3	2017	857	24.2673
USGS	2091814	2017	8	4	2017	731	20.6994
USGS	2091814	2017	8	5	2017	636	18.0093
USGS	2091814	2017	8	6	2017	649	18.3775
USGS	2091814	2017	8	7	2017	651	18.4341
USGS	2091814	2017	8	8	2017	599	16.9616
USGS	2091814	2017	8	9	2017	752	21.2941
USGS	2091814	2017	8	10	2017	797	22.5683
USGS	2091814	2017	8	11	2017	786	22.2568
USGS	2091814	2017	8	12	2017	889	25.1734
USGS	2091814	2017	8	13	2017	1080	30.5819
USGS	2091814	2017	8	14	2017	1400	39.6432
USGS	2091814	2017	8	15	2017	1840	52.1025
USGS	2091814	2017	8	16	2017	2360	66.8271
USGS	2091814	2017	8	17	2017	2410	68.243
USGS	2091814	2017	8	18	2017	2460	69.6588
USGS	2091814	2017	8	19	2017	2950	83.5339
USGS	2091814	2017	8	20	2017	3210	90.8962
USGS	2091814	2017	8	21	2017	3130	88.6309
USGS	2091814	2017	8	22	2017	2900	82.1181
USGS	2091814	2017	8	23	2017	2550	72.2073
USGS	2091814	2017	8	24	2017	2320	65.6945
USGS	2091814	2017	8	25	2017	1870	52.952
USGS	2091814	2017	8	26	2017	1330	37.6611
USGS	2091814	2017	8	27	2017	1120	31.7146
USGS	2091814	2017	8	28	2017	1030	29.1661
USGS	2091814	2017	8	29	2017	1010	28.5997
USGS	2091814	2017	8	30	2017	841	23.8142
USGS	2091814	2017	8	31	2017	829	23.4744
USGS	2091814	2017	9	1	2017	816	23.1063
USGS	2091814	2017	9	2	2017	1930	54.651
USGS	2091814	2017	9	3	2017	3160	89.4804
USGS	2091814	2017	9	4	2017	4450	126.009
USGS	2091814	2017	9	5	2017	5040	142.716
USGS	2091814	2017	9	6	2017	5500	155.741
USGS	2091814	2017	9	7	2017	5910	167.351
USGS	2091814	2017	9	8	2017	6050	171.315
USGS	2091814	2017	9	9	2017	5390	152.626
USGS	2091814	2017	9	10	2017	4720	133.654
USGS	2091814	2017	9	11	2017	4140	117.231
USGS	2091814	2017	9	12	2017	3340	94.5774
USGS	2091814	2017	9	13	2017	2610	73.9063
USGS	2091814	2017	9	14	2017	2070	58.6153
USGS	2091814	2017	9	15	2017	1770	50.1203
USGS	2091814	2017	9	16	2017	1590	45.0234
USGS	2091814	2017	9	17	2017	1530	43.3244
USGS	2091814	2017	9	18	2017	1460	41.3422
USGS	2091814	2017	9	19	2017	1330	37.6611
USGS	2091814	2017	9	20	2017	1190	33.6967
USGS	2091814	2017	9	21	2017	1060	30.0156
USGS	2091814	2017	9	22	2017	1010	28.5997
USGS	2091814	2017	9	23	2017	959	27.1556
USGS	2091814	2017	9	24	2017	973	27.552
USGS	2091814	2017	9	25	2017	996	28.2033
USGS	2091814	2017	9	26	2017	992	28.09
USGS	2091814	2017	9	27	2017	933	26.4194
USGS	2091814	2017	9	28	2017	868	24.5788
USGS	2091814	2017	9	29	2017	855	24.2107
USGS	2091814	2017	9	30	2017	806	22.8232
USGS	2091814	2017	10	1	2018	786	22.2568
USGS	2091814	2017	10	2	2018	821	23.2479
USGS	2091814	2017	10	3	2018	733	20.7561
USGS	2091814	2017	10	4	2018	698	19.765
USGS	2091814	2017	10	5	2018	686	19.4252
USGS	2091814	2017	10	6	2018	684	19.3685
USGS	2091814	2017	10	7	2018	686	19.4252
USGS	2091814	2017	10	8	2018	674	19.0854
USGS	2091814	2017	10	9	2018	677	19.1703
USGS	2091814	2017	10	10	2018	710	20.1048
USGS	2091814	2017	10	11	2018	732	20.7277
USGS	2091814	2017	10	12	2018	865	24.4938
USGS	2091814	2017	10	13	2018	1120	31.7146
USGS	2091814	2017	10	14	2018	1300	36.8116
USGS	2091814	2017	10	15	2018	1470	41.6254
USGS	2091814	2017	10	16	2018	1570	44.457
USGS	2091814	2017	10	17	2018	1410	39.9264
USGS	2091814	2017	10	18	2018	1190	33.6967
USGS	2091814	2017	10	19	2018	1050	29.7324
USGS	2091814	2017	10	20	2018	934	26.4477
USGS	2091814	2017	10	21	2018	888	25.1451
USGS	2091814	2017	10	22	2018	836	23.6727
USGS	2091814	2017	10	23	2018	770	21.8038
USGS	2091814	2017	10	24	2018	807	22.8515
USGS	2091814	2017	10	25	2018	742	21.0109
USGS	2091814	2017	10	26	2018	671	19.0004
USGS	2091814	2017	10	27	2018	805	22.7948
USGS	2091814	2017	10	28	2018	1200	33.9799
USGS	2091814	2017	10	29	2018	1210	34.2631
USGS	2091814	2017	10	30	2018	1100	31.1482
USGS	2091814	2017	10	31	2018	1100	31.1482
USGS	2091814	2017	11	1	2018	1200	33.9799
USGS	2091814	2017	11	2	2018	1640	46.4392
USGS	2091814	2017	11	3	2018	1720	48.7045
USGS	2091814	2017	11	4	2018	1480	41.9085
USGS	2091814	2017	11	5	2018	1260	35.6789
USGS	2091814	2017	11	6	2018	1080	30.5819
USGS	2091814	2017	11	7	2018	954	27.014
USGS	2091814	2017	11	8	2018	917	25.9663
USGS	2091814	2017	11	9	2018	976	27.637
USGS	2091814	2017	11	10	2018	982	27.8069
USGS	2091814	2017	11	11	2018	1100	31.1482
USGS	2091814	2017	11	12	2018	1070	30.2987
USGS	2091814	2017	11	13	2018	1080	30.5819
USGS	2091814	2017	11	14	2018	1110	31.4314
USGS	2091814	2017	11	15	2018	1150	32.5641
USGS	2091814	2017	11	16	2018	1110	31.4314
USGS	2091814	2017	11	17	2018	1210	34.2631
USGS	2091814	2017	11	18	2018	1300	36.8116
USGS	2091814	2017	11	19	2018	1150	32.5641
USGS	2091814	2017	11	20	2018	1030	29.1661
USGS	2091814	2017	11	21	2018	947	26.8158
USGS	2091814	2017	11	22	2018	888	25.1451
USGS	2091814	2017	11	23	2018	862	24.4089
USGS	2091814	2017	11	24	2018	839	23.7576
USGS	2091814	2017	11	25	2018	815	23.078
USGS	2091814	2017	11	26	2018	777	22.002
USGS	2091814	2017	11	27	2018	768	21.7471
USGS	2091814	2017	11	28	2018	744	21.0675
USGS	2091814	2017	11	29	2018	729	20.6428
USGS	2091814	2017	11	30	2018	718	20.3313
USGS	2091814	2017	12	1	2018	701	19.8499
USGS	2091814	2017	12	2	2018	753	21.3224
USGS	2091814	2017	12	3	2018	719	20.3596
USGS	2091814	2017	12	4	2018	728	20.6145
USGS	2091814	2017	12	5	2018	732	20.7277
USGS	2091814	2017	12	6	2018	706	19.9915
USGS	2091814	2017	12	7	2018	765	21.6622
USGS	2091814	2017	12	8	2018	803	22.7382
USGS	2091814	2017	12	9	2018	1610	45.5897
USGS	2091814	2017	12	10	2018	2570	72.7736
USGS	2091814	2017	12	11	2018	3210	90.8962
USGS	2091814	2017	12	12	2018	3720	105.338
USGS	2091814	2017	12	13	2018	4130	116.947
USGS	2091814	2017	12	14	2018	4250	120.345
USGS	2091814	2017	12	15	2018	3880	109.868
USGS	2091814	2017	12	16	2018	3280	92.8784
USGS	2091814	2017	12	17	2018	2690	76.1716
USGS	2091814	2017	12	18	2018	2150	60.8806
USGS	2091814	2017	12	19	2018	1700	48.1382
USGS	2091814	2017	12	20	2018	1440	40.7759
USGS	2091814	2017	12	21	2018	1400	39.6432
USGS	2091814	2017	12	22	2018	1440	40.7759
USGS	2091814	2017	12	23	2018	1480	41.9085
USGS	2091814	2017	12	24	2018	1590	45.0234
USGS	2091814	2017	12	25	2018	1720	48.7045
USGS	2091814	2017	12	26	2018	1690	47.855
USGS	2091814	2017	12	27	2018	1580	44.7402
USGS	2091814	2017	12	28	2018	1470	41.6254
USGS	2091814	2017	12	29	2018	1370	38.7937
USGS	2091814	2017	12	30	2018	1290	36.5284
USGS	2091814	2017	12	31	2018	1230	34.8294
USGS	2091814	2018	1	1	2018	1220	34.5462	177.585	191.036
USGS	2091814	2018	1	2	2018	1180	33.4136
USGS	2091814	2018	1	3	2018	1100	31.1482
USGS	2091814	2018	1	4	2018	1020	28.8829
USGS	2091814	2018	1	5	2018	919	26.0229
USGS	2091814	2018	1	6	2018	862	24.4089
USGS	2091814	2018	1	7	2018	855	24.2107
USGS	2091814	2018	1	8	2018	853	24.154
USGS	2091814	2018	1	9	2018	894	25.315
USGS	2091814	2018	1	10	2018	1050	29.7324
USGS	2091814	2018	1	11	2018	1130	31.9977
USGS	2091814	2018	1	12	2018	1680	47.5719
USGS	2091814	2018	1	13	2018	3370	95.4269
USGS	2091814	2018	1	14	2018	4370	123.743
USGS	2091814	2018	1	15	2018	5160	146.114
USGS	2091814	2018	1	16	2018	5410	153.193
USGS	2091814	2018	1	17	2018	4910	139.034
USGS	2091814	2018	1	18	2018	4340	122.894
USGS	2091814	2018	1	19	2018	3830	108.452
USGS	2091814	2018	1	20	2018	3320	94.011
USGS	2091814	2018	1	21	2018	2820	79.8528
USGS	2091814	2018	1	22	2018	2410	68.243
USGS	2091814	2018	1	23	2018	2150	60.8806
USGS	2091814	2018	1	24	2018	1980	56.0668
USGS	2091814	2018	1	25	2018	1850	52.3857
USGS	2091814	2018	1	26	2018	1770	50.1203
USGS	2091814	2018	1	27	2018	1770	50.1203
USGS	2091814	2018	1	28	2018	1840	52.1025
USGS	2091814	2018	1	29	2018	2640	74.7558
USGS	2091814	2018	1	30	2018	3990	112.983
USGS	2091814	2018	1	31	2018	4910	139.034
USGS	2091814	2018	2	1	2018	5970	169.05
USGS	2091814	2018	2	2	2018	6640	188.022
USGS	2091814	2018	2	3	2018	7150	202.464
USGS	2091814	2018	2	4	2018	7730	218.887
USGS	2091814	2018	2	5	2018	8630	244.372
USGS	2091814	2018	2	6	2018	8920	252.584
USGS	2091814	2018	2	7	2018	8620	244.089
USGS	2091814	2018	2	8	2018	8160	231.063
USGS	2091814	2018	2	9	2018	7740	219.17
USGS	2091814	2018	2	10	2018	7370	208.693
USGS	2091814	2018	2	11	2018	6770	191.703
USGS	2091814	2018	2	12	2018	6130	173.581
USGS	2091814	2018	2	13	2018	5460	154.609
USGS	2091814	2018	2	14	2018	4960	140.45
USGS	2091814	2018	2	15	2018	4590	129.973
USGS	2091814	2018	2	16	2018	4250	120.345
USGS	2091814	2018	2	17	2018	3900	110.435
USGS	2091814	2018	2	18	2018	3560	100.807
USGS	2091814	2018	2	19	2018	3230	91.4626
USGS	2091814	2018	2	20	2018	2930	82.9676
USGS	2091814	2018	2	21	2018	2690	76.1716
USGS	2091814	2018	2	22	2018	2510	71.0746
USGS	2091814	2018	2	23	2018	2420	68.5261
USGS	2091814	2018	2	24	2018	2390	67.6766
USGS	2091814	2018	2	25	2018	2290	64.845
USGS	2091814	2018	2	26	2018	2170	61.447
USGS	2091814	2018	2	27	2018	2110	59.748
USGS	2091814	2018	2	28	2018	2060	58.3322
USGS	2091814	2018	3	1	2018	2080	58.8985
USGS	2091814	2018	3	2	2018	2570	72.7736
USGS	2091814	2018	3	3	2018	3070	86.9319
USGS	2091814	2018	3	4	2018	3400	96.2764
USGS	2091814	2018	3	5	2018	3610	102.223
USGS	2091814	2018	3	6	2018	3690	104.488
USGS	2091814	2018	3	7	2018	3600	101.94
USGS	2091814	2018	3	8	2018	3310	93.7279
USGS	2091814	2018	3	9	2018	2940	83.2507
USGS	2091814	2018	3	10	2018	2650	75.0389
USGS	2091814	2018	3	11	2018	2510	71.0746
USGS	2091814	2018	3	12	2018	2390	67.6766
USGS	2091814	2018	3	13	2018	2500	70.7914
USGS	2091814	2018	3	14	2018	2770	78.4369
USGS	2091814	2018	3	15	2018	3120	88.3477
USGS	2091814	2018	3	16	2018	3580	101.373
USGS	2091814	2018	3	17	2018	3950	111.85
USGS	2091814	2018	3	18	2018	4000	113.266
USGS	2091814	2018	3	19	2018	3670	103.922
USGS	2091814	2018	3	20	2018	3390	95.9932
USGS	2091814	2018	3	21	2018	3340	94.5774
USGS	2091814	2018	3	22	2018	3550	100.524
USGS	2091814	2018	3	23	2018	4080	115.532
USGS	2091814	2018	3	24	2018	4760	134.787
USGS	2091814	2018	3	25	2018	5440	154.042
USGS	2091814	2018	3	26	2018	6260	177.262
USGS	2091814	2018	3	27	2018	6900	195.384
USGS	2091814	2018	3	28	2018	7110	201.331
USGS	2091814	2018	3	29	2018	7220	204.446
USGS	2091814	2018	3	30	2018	7390	209.26
USGS	2091814	2018	3	31	2018	7410	209.826
USGS	2091814	2018	4	1	2018	7530	213.224
USGS	2091814	2018	4	2	2018	7350	208.127
USGS	2091814	2018	4	3	2018	6880	194.818
USGS	2091814	2018	4	4	2018	6170	174.713
USGS	2091814	2018	4	5	2018	5050	142.999
USGS	2091814	2018	4	6	2018	4180	118.363
USGS	2091814	2018	4	7	2018	3620	102.506
USGS	2091814	2018	4	8	2018	3830	108.452
USGS	2091814	2018	4	9	2018	4350	123.177
USGS	2091814	2018	4	10	2018	4790	135.636
USGS	2091814	2018	4	11	2018	5270	149.228
USGS	2091814	2018	4	12	2018	5620	159.139
USGS	2091814	2018	4	13	2018	5580	158.007
USGS	2091814	2018	4	14	2018	5180	146.68
USGS	2091814	2018	4	15	2018	4620	130.823
USGS	2091814	2018	4	16	2018	4390	124.31
USGS	2091814	2018	4	17	2018	4230	119.779
USGS	2091814	2018	4	18	2018	4410	124.876
USGS	2091814	2018	4	19	2018	4810	136.203
USGS	2091814	2018	4	20	2018	5210	147.529
USGS	2091814	2018	4	21	2018	5530	156.591
USGS	2091814	2018	4	22	2018	5730	162.254
USGS	2091814	2018	4	23	2018	5880	166.501
USGS	2091814	2018	4	24	2018	6010	170.183
USGS	2091814	2018	4	25	2018	6360	180.093
USGS	2091814	2018	4	26	2018	6610	187.173
USGS	2091814	2018	4	27	2018	6970	197.367
USGS	2091814	2018	4	28	2018	7150	202.464
USGS	2091814	2018	4	29	2018	7130	201.897
USGS	2091814	2018	4	30	2018	6750	191.137
USGS	2091814	2018	5	1	2018	6340	179.527
USGS	2091814	2018	5	2	2018	5850	165.652
USGS	2091814	2018	5	3	2018	5280	149.512
USGS	2091814	2018	5	4	2018	4700	133.088
USGS	2091814	2018	5	5	2018	4040	114.399
USGS	2091814	2018	5	6	2018	3400	96.2764
USGS	2091814	2018	5	7	2018	3020	85.5161
USGS	2091814	2018	5	8	2018	2910	82.4012
USGS	2091814	2018	5	9	2018	3110	88.0646
USGS	2091814	2018	5	10	2018	3080	87.2151
USGS	2091814	2018	5	11	2018	2930	82.9676
USGS	2091814	2018	5	12	2018	2650	75.0389
USGS	2091814	2018	5	13	2018	2370	67.1103
USGS	2091814	2018	5	14	2018	2040	57.7658
USGS	2091814	2018	5	15	2018	1730	48.9877
USGS	2091814	2018	5	16	2018	1490	42.1917
USGS	2091814	2018	5	17	2018	1310	37.0947
USGS	2091814	2018	5	18	2018	1330	37.6611
USGS	2091814	2018	5	19	2018	1880	53.2352
USGS	2091814	2018	5	20	2018	3640	103.072
USGS	2091814	2018	5	21	2018	5120	144.981
USGS	2091814	2018	5	22	2018	6050	171.315
USGS	2091814	2018	5	23	2018	6680	189.155
USGS	2091814	2018	5	24	2018	7030	199.066
USGS	2091814	2018	5	25	2018	6990	197.933
USGS	2091814	2018	5	26	2018	6800	192.553
USGS	2091814	2018	5	27	2018	6550	185.474
USGS	2091814	2018	5	28	2018	6220	176.129
USGS	2091814	2018	5	29	2018	6350	179.81
USGS	2091814	2018	5	30	2018	6680	189.155
USGS	2091814	2018	5	31	2018	6980	197.65
USGS	2091814	2018	6	1	2018	6860	194.252
USGS	2091814	2018	6	2	2018	6320	178.961
USGS	2091814	2018	6	3	2018	5920	167.634
USGS	2091814	2018	6	4	2018	5700	161.405
USGS	2091814	2018	6	5	2018	5560	157.44
USGS	2091814	2018	6	6	2018	5500	155.741
USGS	2091814	2018	6	7	2018	5360	151.777
USGS	2091814	2018	6	8	2018	5160	146.114
USGS	2091814	2018	6	9	2018	4530	128.274
USGS	2091814	2018	6	10	2018	3490	98.8249
USGS	2091814	2018	6	11	2018	2590	73.3399
USGS	2091814	2018	6	12	2018	3220	91.1794
USGS	2091814	2018	6	13	2018	3240	91.7457
USGS	2091814	2018	6	14	2018	2620	74.1894
USGS	2091814	2018	6	15	2018	2020	57.1995
USGS	2091814	2018	6	16	2018	1890	53.5183
USGS	2091814	2018	6	17	2018	1700	48.1382
USGS	2091814	2018	6	18	2018	1500	42.4749
USGS	2091814	2018	6	19	2018	1310	37.0947
USGS	2091814	2018	6	20	2018	1220	34.5462
USGS	2091814	2018	6	21	2018	1130	31.9977
USGS	2091814	2018	6	22	2018	1750	49.554
USGS	2091814	2018	6	23	2018	1710	48.4214
USGS	2091814	2018	6	24	2018	1480	41.9085
USGS	2091814	2018	6	25	2018	1500	42.4749
USGS	2091814	2018	6	26	2018	1390	39.36
USGS	2091814	2018	6	27	2018	1170	33.1304
USGS	2091814	2018	6	28	2018	1010	28.5997
USGS	2091814	2018	6	29	2018	896	25.3717
USGS	2091814	2018	6	30	2018	864	24.4655
USGS	2091814	2018	7	1	2018	855	24.2107
USGS	2091814	2018	7	2	2018	829	23.4744
USGS	2091814	2018	7	3	2018	768	21.7471
USGS	2091814	2018	7	4	2018	744	21.0675
USGS	2091814	2018	7	5	2018	834	23.616
USGS	2091814	2018	7	6	2018	831	23.5311
USGS	2091814	2018	7	7	2018	866	24.5222
USGS	2091814	2018	7	8	2018	882	24.9752
USGS	2091814	2018	7	9	2018	1030	29.1661
USGS	2091814	2018	7	10	2018	1060	30.0156
USGS	2091814	2018	7	11	2018	1480	41.9085
USGS	2091814	2018	7	12	2018	1410	39.9264
USGS	2091814	2018	7	13	2018	1140	32.2809
USGS	2091814	2018	7	14	2018	989	28.0051
USGS	2091814	2018	7	15	2018	837	23.701
USGS	2091814	2018	7	16	2018	758	21.464
USGS	2091814	2018	7	17	2018	710	20.1048
USGS	2091814	2018	7	18	2018	628	17.7828
USGS	2091814	2018	7	19	2018	625	17.6979
USGS	2091814	2018	7	20	2018	644	18.2359
USGS	2091814	2018	7	21	2018	690	19.5384
USGS	2091814	2018	7	22	2018	778	22.0303
USGS	2091814	2018	7	23	2018	836	23.6727
USGS	2091814	2018	7	24	2018	1500	42.4749
USGS	2091814	2018	7	25	2018	2140	60.5975
USGS	2091814	2018	7	26	2018	2480	70.2251
USGS	2091814	2018	7	27	2018	2230	63.146
USGS	2091814	2018	7	28	2018	1840	52.1025
USGS	2091814	2018	7	29	2018	2150	60.8806
USGS	2091814	2018	7	30	2018	3810	107.886
USGS	2091814	2018	7	31	2018	5340	151.211
USGS	2091814	2018	8	1	2018	6020	170.466
USGS	2091814	2018	8	2	2018	5710	161.688
USGS	2091814	2018	8	3	2018	5140	145.547
USGS	2091814	2018	8	4	2018	4790	135.636
USGS	2091814	2018	8	5	2018	4950	140.167
USGS	2091814	2018	8	6	2018	5460	154.609
USGS	2091814	2018	8	7	2018	5830	165.086
USGS	2091814	2018	8	8	2018	6100	172.731
USGS	2091814	2018	8	9	2018	6000	169.899
USGS	2091814	2018	8	10	2018	5610	158.856
USGS	2091814	2018	8	11	2018	4720	133.654
USGS	2091814	2018	8	12	2018	4650	131.672
USGS	2091814	2018	8	13	2018	5370	152.06
USGS	2091814	2018	8	14	2018	6560	185.757
USGS	2091814	2018	8	15	2018	7890	223.418
USGS	2091814	2018	8	16	2018	8640	244.655
USGS	2091814	2018	8	17	2018	8370	237.01
USGS	2091814	2018	8	18	2018	7580	214.64
USGS	2091814	2018	8	19	2018	6570	186.04
USGS	2091814	2018	8	20	2018	6090	172.448
USGS	2091814	2018	8	21	2018	6330	179.244
USGS	2091814	2018	8	22	2018	6800	192.553
USGS	2091814	2018	8	23	2018	7160	202.747
USGS	2091814	2018	8	24	2018	7450	210.959
USGS	2091814	2018	8	25	2018	7840	222.002
USGS	2091814	2018	8	26	2018	8170	231.346
USGS	2091814	2018	8	27	2018	8220	232.762
USGS	2091814	2018	8	28	2018	7920	224.267
USGS	2091814	2018	8	29	2018	7230	204.729
USGS	2091814	2018	8	30	2018	5520	156.308
USGS	2091814	2018	8	31	2018	3710	105.055
USGS	2091814	2018	9	1	2018	2570	72.7736
USGS	2091814	2018	9	2	2018	1970	55.7837
USGS	2091814	2018	9	3	2018	1830	51.8193
USGS	2091814	2018	9	4	2018	2030	57.4827
USGS	2091814	2018	9	5	2018	1840	52.1025
USGS	2091814	2018	9	6	2018	1630	46.156
USGS	2091814	2018	9	7	2018	1450	41.059
USGS	2091814	2018	9	8	2018	1250	35.3957
USGS	2091814	2018	9	9	2018	1120	31.7146
USGS	2091814	2018	9	10	2018	1040	29.4492
USGS	2091814	2018	9	11	2018	1100	31.1482
USGS	2091814	2018	9	12	2018	1280	36.2452
USGS	2091814	2018	9	13	2018	1640	46.4392
USGS	2091814	2018	9	14	2018	4030	114.116
USGS	2091814	2018	9	15	2018	15600	441.739
USGS	2091814	2018	9	16	2018	31400	889.141
USGS	2091814	2018	9	17	2018	36800	1042.05
USGS	2091814	2018	9	18	2018	38500	1090.19
USGS	2091814	2018	9	19	2018	38300	1084.52
USGS	2091814	2018	9	20	2018	37900	1073.2
USGS	2091814	2018	9	21	2018	38600	1093.02
USGS	2091814	2018	9	22	2018	39800	1127
USGS	2091814	2018	9	23	2018	39700	1124.17
USGS	2091814	2018	9	24	2018	38200	1081.69
USGS	2091814	2018	9	25	2018	35900	1016.57
USGS	2091814	2018	9	26	2018	33200	940.11
USGS	2091814	2018	9	27	2018	29900	846.666
USGS	2091814	2018	9	28	2018	24600	696.588
USGS	2091814	2018	9	29	2018	16700	472.887
USGS	2091814	2018	9	30	2018	11100	314.314
USGS	2091814	2018	10	1	2019	7650	216.622
USGS	2091814	2018	10	2	2019	6490	183.775
USGS	2091814	2018	10	3	2019	5950	168.484
USGS	2091814	2018	10	4	2019	5840	165.369
USGS	2091814	2018	10	5	2019	5820	164.802
USGS	2091814	2018	10	6	2019	5810	164.519
USGS	2091814	2018	10	7	2019	5850	165.652
USGS	2091814	2018	10	8	2019	5930	167.917
USGS	2091814	2018	10	9	2019	5990	169.616
USGS	2091814	2018	10	10	2019	6010	170.183
USGS	2091814	2018	10	11	2019	6140	173.864
USGS	2091814	2018	10	12	2019	6260	177.262
USGS	2091814	2018	10	13	2019	6030	170.749
USGS	2091814	2018	10	14	2019	5310	150.361
USGS	2091814	2018	10	15	2019	4590	129.973
USGS	2091814	2018	10	16	2019	4440	125.726
USGS	2091814	2018	10	17	2019	4600	130.256
USGS	2091814	2018	10	18	2019	4830	136.769
USGS	2091814	2018	10	19	2019	4910	139.034
USGS	2091814	2018	10	20	2019	4940	139.884
USGS	2091814	2018	10	21	2019	4770	135.07
USGS	2091814	2018	10	22	2019	4740	134.221
USGS	2091814	2018	10	23	2019	4770	135.07
USGS	2091814	2018	10	24	2019	4790	135.636
USGS	2091814	2018	10	25	2019	4740	134.221
USGS	2091814	2018	10	26	2019	4340	122.894
USGS	2091814	2018	10	27	2019	3800	107.603
USGS	2091814	2018	10	28	2019	3550	100.524
USGS	2091814	2018	10	29	2019	3610	102.223
USGS	2091814	2018	10	30	2019	3870	109.585
USGS	2091814	2018	10	31	2019	4170	118.08
USGS	2091814	2018	11	1	2019	4290	121.478
USGS	2091814	2018	11	2	2019	4250	120.345
USGS	2091814	2018	11	3	2019	4260	120.629
USGS	2091814	2018	11	4	2019	4330	122.611
USGS	2091814	2018	11	5	2019	4400	124.593
USGS	2091814	2018	11	6	2019	4260	120.629
USGS	2091814	2018	11	7	2019	3730	105.621
USGS	2091814	2018	11	8	2019	3360	95.1437
USGS	2091814	2018	11	9	2019	3410	96.5595
USGS	2091814	2018	11	10	2019	3590	101.657
USGS	2091814	2018	11	11	2019	3810	107.886
USGS	2091814	2018	11	12	2019	3950	111.85
USGS	2091814	2018	11	13	2019	4300	121.761
USGS	2091814	2018	11	14	2019	4730	133.937
USGS	2091814	2018	11	15	2019	5220	147.813
USGS	2091814	2018	11	16	2019	5980	169.333
USGS	2091814	2018	11	17	2019	6610	187.173
USGS	2091814	2018	11	18	2019	7400	209.543
USGS	2091814	2018	11	19	2019	9070	256.831
USGS	2091814	2018	11	20	2019	10600	300.156
USGS	2091814	2018	11	21	2019	12300	348.294
USGS	2091814	2018	11	22	2019	13700	387.937
USGS	2091814	2018	11	23	2019	14500	410.59
USGS	2091814	2018	11	24	2019	14500	410.59
USGS	2091814	2018	11	25	2019	13900	393.6
USGS	2091814	2018	11	26	2019	12800	362.452
USGS	2091814	2018	11	27	2019	11500	325.641
USGS	2091814	2018	11	28	2019	10400	294.492
USGS	2091814	2018	11	29	2019	9620	272.405
USGS	2091814	2018	11	30	2019	9200	260.513
USGS	2091814	2018	12	1	2019	9140	258.814
USGS	2091814	2018	12	2	2019	9730	275.52
USGS	2091814	2018	12	3	2019	10300	291.661
USGS	2091814	2018	12	4	2019	10700	302.987
USGS	2091814	2018	12	5	2019	10900	308.651
USGS	2091814	2018	12	6	2019	11000	311.482
USGS	2091814	2018	12	7	2019	10900	308.651
USGS	2091814	2018	12	8	2019	10800	305.819
USGS	2091814	2018	12	9	2019	11100	314.314
USGS	2091814	2018	12	10	2019	12300	348.294
USGS	2091814	2018	12	11	2019	13300	376.611
USGS	2091814	2018	12	12	2019	14000	396.432
USGS	2091814	2018	12	13	2019	14300	404.927
USGS	2091814	2018	12	14	2019	14200	402.095
USGS	2091814	2018	12	15	2019	14600	413.422
USGS	2091814	2018	12	16	2019	15800	447.402
USGS	2091814	2018	12	17	2019	16800	475.719
USGS	2091814	2018	12	18	2019	17300	489.877
USGS	2091814	2018	12	19	2019	17000	481.382
USGS	2091814	2018	12	20	2019	16500	467.224
USGS	2091814	2018	12	21	2019	16100	455.897
USGS	2091814	2018	12	22	2019	15500	438.907
USGS	2091814	2018	12	23	2019	15000	424.749
USGS	2091814	2018	12	24	2019	14400	407.759
USGS	2091814	2018	12	25	2019	13500	382.274
USGS	2091814	2018	12	26	2019	12500	353.957
USGS	2091814	2018	12	27	2019	11500	325.641
USGS	2091814	2018	12	28	2019	10600	300.156
USGS	2091814	2018	12	29	2019	10200	288.829
USGS	2091814	2018	12	30	2019	9990	282.883
USGS	2091814	2018	12	31	2019	9940	281.467
