# Supplementary material for: Picophytoplankton dynamics in a large temperate estuary and impacts of extreme storm events
Source: Sci Rep. 2020 Dec 16;10:22026. doi: 10.1038/s41598-020-79157-6 (PMC7744581; doi:10.1038/s41598-020-79157-6)
Supplement: Supplementary file 5 — Supplementary Information 5. [file 41598_2020_79157_MOESM5_ESM.xlsx]

## Sheet: Legend_Supp_Datatable4
Supplementary datatable 4. PC-SYN and PEUK abundance data used to calculate a mean ratio of standard deviation (stdev) to mean cell abundance for comparison of PicoP abundance determined from samples freshly fixed versus those fixed after 24 h on ice.

## Sheet: stdev_to_mean_cell_abund
PC-SYN					PEUK
2018-01-09					2018-01-09
Station	Avg	Stdev	Stdev:Avg		Station	Avg	Stdev	Stdev:Avg
30	3473.14	623.716	0.179583		50	4760.33	898.479	0.188743
50	6573.76	1254.94	0.190901		60	3945.43	512.902	0.129999
60	9388.95	1360.53	0.144907		70	3836.2	879.228	0.229192
70	11723.6	1886.94	0.160953		100	11687.6	3169.06	0.271148
100	19329.4	4463.75	0.23093		120	11525.2	3406.13	0.295539
120	21175.9	2524.38	0.11921		140	11483	3551.07	0.309245
140	21962.8	2230.65	0.101565		160	13603.5	5171.62	0.380168
160	17550.9	1284.72	0.0731994		180	19106.7	1907.02	0.0998087
180	21797	2781.31	0.1276
					2018-05-10
					Station	Avg	Stdev	Stdev:Avg
2018-05-10					50	6497.18	1773.43	0.272953
Station	Avg	Stdev	Stdev:Avg		60	12028.1	2890.1	0.240279
50	19987	872.115	0.0436341		70	12656.9	2365.46	0.186891
60	116591	10616	0.0910534		100	15446.2	3437.67	0.222558
70	120994	10004.5	0.0826862		120	21357.9	1663.8	0.0779007
120	364230	30746.6	0.0844153		140	29761.5	4577.5	0.153806
140	430314	11014.5	0.0255963		160	67467.1	9028.95	0.133828
160	757891	41497.7	0.0547542		180	53971.6	2319.79	0.0429816
180	559481	32208.7	0.057569
					2017-07-20
2017-07-20					Station	Avg	Stdev	Stdev:Avg
Station	Avg	Stdev	Stdev:Avg		0	53220	2414.37	0.0453658
0	183319	5177.09	0.0282408		20	37800.8	1687.52	0.0446423
20	186351	18932.7	0.101597		30	20951.8	1848.36	0.0882194
30	244610	11239.7	0.0459497		50	10533.4	1953.93	0.185498
50	439676	18067.4	0.0410926		60	12235.6	1187.31	0.0970374
60	523253	26241.9	0.0501515		70	15942.4	1562.09	0.0979829
70	644977	8332.91	0.0129197		100	29283.6	1824.56	0.0623066
100	610690	25264.5	0.0413704		120	27364.1	4197.44	0.153392
120	893343	23577	0.0263918		140	18778.4	2253.34	0.119996
140	860228	34236.1	0.0397988		160	15633.5	1783.91	0.114108
160	728780	23030.3	0.0316011
					2018-07-09
2018-07-09					Station	Avg	Stdev	Stdev:Avg
Station	Avg	Stdev	Stdev:Avg		0	44731.5	919.74	0.0205614
0	126811	4610.46	0.0363571		20	10056	1395.89	0.138811
20	55098	4172.48	0.0757283		50	16626.4	3569.49	0.214688
30	107947	3768.1	0.034907		60	17314.2	2285.07	0.131976
50	247083	5028.53	0.0203516		70	18604.9	1034.83	0.0556215
60	755076	18450.4	0.0244352		100	17966.3	3230.45	0.179806
70	686316	25853.9	0.0376705		120	23045.5	3126.24	0.135655
120	636221	33460.3	0.0525922		140	35973.2	3281.2	0.0912122
140	518430	15276	0.029466		160	36381.3	1737.58	0.0477603
160	481746	25178.1	0.0522642		180	26850.5	1339.49	0.0498869
180	623540	16740	0.0268467
					2017-09-20
2017-09-20					Station	Avg	Stdev	Stdev:Avg
Station	Avg	Stdev	Stdev:Avg		0	5305.25	1318.1	0.248451
50	79684.8	16225.5	0.203621		50	22979.2	6657.07	0.2897
60	207543	33635.5	0.162065		60	25694.8	4817.41	0.187486
70	242050	35293.5	0.145811		70	33979.3	6266.99	0.184436
100	1.16982e+06	166904	0.142674		100	84242.8	8025.66	0.0952681
140	1.05433e+06	51416.8	0.0487672		140	66768.4	7148.73	0.107068
160	1.34561e+06	318185	0.236461		160	72349.5	16752.9	0.231555
180	918756	109922	0.119642		180	61650.4	10830.7	0.17568
2018-10-15					2018-10-15
Station	Avg	Stdev	Stdev:Avg		Station	Avg	Stdev	Stdev:Avg
50	7552.4	2638.26	0.349328		30	1781.29	247.882	0.139159
60	43612	11288.3	0.258834		60	25014.1	3234.93	0.129324
70	45667.7	8504.37	0.186223		70	29002.3	2934.59	0.101185
100	105687	3784.76	0.0358111		100	46825.4	2339.24	0.0499566
120	147142	14050.3	0.0954881		120	60534.9	4055.82	0.0669996
140	219316	22216.3	0.101298		140	63601.8	8932.73	0.140448
160	329868	6190.03	0.0187652		160	70296	3792.27	0.0539472
180	279861	58334.9	0.208442		180	46192.1	8448.26	0.182894
2017-10-01					2017-10-01
Station	Avg	Stdev	Stdev:Avg		Station	Avg	Stdev	Stdev:Avg
20	9078.75	494.448	0.0544621		0	15331.7	3017.6	0.196822
50	283235	39942.5	0.141022		30	19581.8	3693.3	0.188609
60	1.12294e+06	39315.3	0.0350109		50	49263.6	2429.6	0.0493184
70	1.23605e+06	212400	0.171837		60	71109.2	9229.39	0.129792
120	1.18664e+06	34626.1	0.0291799		70	85251.7	10333.8	0.121215
140	1.14919e+06	66267.6	0.0576646		100	99468.5	33437.6	0.336162
180	482519	3434.23	0.00711731		120	56940.9	3680.02	0.0646289
					140	58408.9	1460.26	0.0250007
2017-11-06					180	46451.7	3096.24	0.066655
Station	Avg	Stdev	Stdev:Avg
30	18400.8	2075.3	0.112783		2017-11-06
50	76243.2	9265.25	0.121522		Station	Avg	Stdev	Stdev:Avg
60	326165	20633	0.0632594		60	38132.3	3224.88	0.0845707
70	428172	28739.7	0.067122		70	44653.5	4995.41	0.111871
100	826243	18052.2	0.0218486		100	72913.7	8390.41	0.115073
120	727133	153515	0.211123		120	53648.2	10551.2	0.196674
140	825135	209130	0.253449		140	89357.2	17726.8	0.198381
160	491845	112987	0.229721		160	65281	15467.3	0.236935
180	503491	15748.6	0.0312788		180	47481.5	6873.13	0.144754
2018-06-18					2018-06-18
Station	Avg	Stdev	Stdev:Avg		Station	Avg	Stdev	Stdev:Avg
0	52818.8	3865.93	0.0731923		0	39111.7	6501.01	0.166216
20	31944.5	6650.15	0.208178		20	22130	6011.02	0.271623
30	52036.4	9355.77	0.179793		30	14579.1	4003.46	0.274604
50	91835.8	13951.9	0.151922		50	25753.1	2754.54	0.10696
60	746714	57102.9	0.0764722		60	79026.9	6243.14	0.0790002
70	904541	62626.5	0.0692357		70	91153	16063.5	0.176226
100	940321	156560	0.166497		100	86048.4	11640.8	0.135282
120	976071	77427.1	0.0793252		120	87009.1	11062.4	0.12714
140	1.04059e+06	29812.7	0.02865		140	87831.9	3248.2	0.036982
160	779861	31676.5	0.0406181		160	45007.7	5836.27	0.129673
180	994412	50595.2	0.0508795		180	47987.3	6042.35	0.125916
2017-08-02					2017-08-02
Station	Avg	Stdev	Stdev:Avg		Station	Avg	Stdev	Stdev:Avg
30	161305	44971.6	0.278798		0	14390.1	1644.87	0.114305
50	395067	14954	0.0378518		30	39698	9277.75	0.233708
60	974158	124824	0.128135		50	31458.2	372.996	0.0118569
70	998399	7814.84	0.00782737		60	58747.3	10532.6	0.179287
100	1.11744e+06	52553.3	0.0470301		70	64799.7	8093.1	0.124894
120	1.31356e+06	15344.7	0.0116817		100	66229.2	1212.89	0.0183135
140	1.16121e+06	45327.3	0.0390345		120	87854.5	3260.9	0.037117
160	1.17987e+06	36287.8	0.0307557		140	64527.3	7956.16	0.123299
180	1.07957e+06	36170.5	0.0335046		160	41259.1	2113.92	0.0512352
					180	30627.2	1841.56	0.0601281
			Mean Stdev:Avg					Mean Stdev:Avg
			0.095					0.14
			n					n
			87					89
